# Supplementary material for: Mosaic environment-driven evolution of the deep-sea mussel Gigantidas platifrons bacterial endosymbiont
Source: Microbiome. 2023 Nov 16;11:253. doi: 10.1186/s40168-023-01695-8 (PMC10652631; doi:10.1186/s40168-023-01695-8)
Supplement: Supplementary file 3 — Additional file 2: Supplementary Table 1. Information of Gigantidas platifrons samples used in metagenomic analysis and summary of sequencing data. Supplementary Table 2. Test datasets created from E. coli strain genomes. Supplementary Table 3. Summary of the assembled bins obtained by different binning methods using the E. coli test datasets. Supplementary Table 4. Summary of the genome features of the assembled strains. Supplementary Table 5. Functional enrichment analysis of core orthologs present more than 90 % strainsSupplementary Table 6. Functional enrichment analysis of clade specific orthologs. Supplementary Table 7 Number of environmental-related orthologs in each genome and their percentage in each clade. Supplementary Table 8. Summary of transposase in the core genes and clade-specific genes of the assembled genomes. Supplementary Table 9. Summary of plasmids assembled from PacBio sequencing libraries. Supplementary Table 10. COG and KEGG functional annotation of the non-redundant plasmid genes. [file 40168_2023_1695_MOESM2_ESM.xlsx]

## Sheet: Table S1
Supplementary Table 1 Information of Gigantidas platifrons samples used in metagenomic analysis and summary of sequencing data
Sample Name	Ecosystem	Site	Latitude	Longitude	Year	Illumina library	Filtered clean bases	PacBio sequencing mode	Filtered clean reads
FR_1	Methane seep	Formosa Ridge, South China Sea	22°06′N	119°17′E	2014	2 x 125 bp	2080560908	/	/
FR_2	Methane seep	Formosa Ridge, South China Sea	22°06′N	119°17′E	2014	2 x 125 bp	2348013448	/	/
FR_3	Methane seep	Formosa Ridge, South China Sea	22°06′N	119°17′E	2014	2 x 125 bp	1308035972	/	/
FR_4	Methane seep	Formosa Ridge, South China Sea	22°06′N	119°17′E	2014	2 x 125 bp	2046917900	/	/
FR_5	Methane seep	Formosa Ridge, South China Sea	22°06′N	119°17′E	2014	2 x 125 bp	3091264972	/	/
FR_6	Methane seep	Formosa Ridge, South China Sea	22°06′N	119°17′E	2018	2 x 150 bp	4140095918	/	/
FR_7	Methane seep	Formosa Ridge, South China Sea	22°06′N	119°17′E	2018	2 x 150 bp	5356820682	/	/
FR_8	Methane seep	Formosa Ridge, South China Sea	22°06′N	119°17′E	2018	2 x 150 bp	3542497021	/	/
FR_9	Methane seep	Formosa Ridge, South China Sea	22°06′N	119°17′E	2018	2 x 150 bp	4933120805	/	/
FR_10	Methane seep	Formosa Ridge, South China Sea	22°06′N	119°17′E	2018	2 x 150 bp	3344959018	/	/
FR_11	Methane seep	Formosa Ridge, South China Sea	22°06′N	119°17′E	2018	2 x 150 bp	2850586311	/	/
FR_12	Methane seep	Formosa Ridge, South China Sea	22°06′N	119°17′E	2018	/	/	CCS	1817273868
FR_13	Methane seep	Formosa Ridge, South China Sea	22°06′N	119°17′E	2018	/	/	CCS	933566929
IN_1	Hydrothermal vent	Iheya North Knoll, middle Okinawa Trough	27°47'N	126°53'E	2014	2 x 125 bp	1298331706	/	/
IN_2	Hydrothermal vent	Iheya North Knoll, middle Okinawa Trough	27°47'N	126°53'E	2014	2 x 125 bp	2146110144	/	/
IN_3	Hydrothermal vent	Iheya North Knoll, middle Okinawa Trough	27°47'N	126°53'E	2014	2 x 125 bp	1381069256	/	/
IN_4	Hydrothermal vent	Iheya North Knoll, middle Okinawa Trough	27°47'N	126°53'E	2014	2 x 125 bp	1585600586	/	/
IN_5	Hydrothermal vent	Iheya North Knoll, middle Okinawa Trough	27°47'N	126°53'E	2014	2 x 125 bp	1442466336	/	/
IN_6	Hydrothermal vent	Iheya North Knoll, middle Okinawa Trough	27°47'N	126°53'E	2017	2 x 150 bp	2192631686	/	/
IN_7	Hydrothermal vent	Iheya North Knoll, middle Okinawa Trough	27°47'N	126°53'E	2017	2 x 150 bp	603269769	/	/
IN_8	Hydrothermal vent	Iheya North Knoll, middle Okinawa Trough	27°47'N	126°53'E	2018	/	/	CCS	738258441
IN_9	Hydrothermal vent	Iheya North Knoll, middle Okinawa Trough	27°47'N	126°53'E	2018	/	/	CCS	1524784983
IN_10	Hydrothermal vent	Iheya North Knoll, middle Okinawa Trough	27°47'N	126°53'E	2018	/	/	CCS	711083256
DY_1	Hydrothermal vent	Daiyon-Yonaguni Knoll, southern Okinawa Trough	24°51’N	122°42’E	2016	2 x 150 bp	3507075086	/	/
DY_2	Hydrothermal vent	Daiyon-Yonaguni Knoll, southern Okinawa Trough	24°51’N	122°42’E	2016	2 x 150 bp	3180274058	/	/
DY_3	Hydrothermal vent	Daiyon-Yonaguni Knoll, southern Okinawa Trough	24°51’N	122°42’E	2016	2 x 150 bp	2753040508	/	/
DY_4	Hydrothermal vent	Daiyon-Yonaguni Knoll, southern Okinawa Trough	24°51’N	122°42’E	2016	2 x 150 bp	3603461794	/	/

## Sheet: Table S2
Supplementary Table 2 Test datasets created from E. coli strain genomes.
Test datasets of Strains with low ANI
Test dataset 1	Strain relative abundance
Test dataset 1	BL21	H5	W	S11128	CFT073	ED1a
	GCA_000833145.1	GCA_001900415.1	GCA_000184185.1	GCA_000010765.1	GCA_014262945.1	GCA_000026305.1
PacBio data 1	0.167	0.167	0.167	0.167	0.167	0.167
PacBio data 2	0	0	0.3	0.2	0.2	0.3
PacBio data 3	0.3	0.7	0	0	0	0
PacBio data 4	0.75	0.15	0.1	0	0	0
Illumina data 1	0	0	0.6	0.2	0.12	0.08
Illumina data 2	0	0	0.3	0.2	0.2	0.3
Illumina data 3	0	0	0.12	0.08	0.2	0.6
Illumina data 4	0	0	0.25	0.25	0.25	0.25
Illumina data 5	0	0	0.1	0.8	0.05	0.05
Illumina data 6	0.3	0.7	0	0	0	0
Illumina data 7	0.75	0.15	0.1	0	0	0
Illumina data 8	0.7	0.3	0	0	0	0
Illumina data 9	0.5	0.5	0	0	0	0
Illumina data 10	0.15	0.75	0	0.1	0	0
Illumina data 11	1	0	0	0	0	0
Illumina data 12	0	1	0	0	0	0
Illumina data 13	0	0	1	0	0	0
Illumina data 14	0	0	0	0	0	1
Illumina data 15	0	0	0	1	0	0
Illumina data 16	0	0	0	0	1	0
Test dataset 2	BL21	H5	W	S11128	CFT073	ED1a
	GCA_000833145.1	GCA_001900415.1	GCA_000184185.1	GCA_000010765.1	GCA_014262945.1	GCA_000026305.1
PacBio data 1	0.167	0.167	0.167	0.167	0.167	0.167
PacBio data 2	0	0	0.3	0.2	0.2	0.3
PacBio data 3	0.3	0.7	0	0	0	0
PacBio data 4	0.75	0.15	0.1	0	0	0
Illumina data 1	0	0	0.6	0.2	0.12	0.08
Illumina data 2	0	0	0.3	0.2	0.2	0.3
Illumina data 3	0	0	0.12	0.08	0.2	0.6
Illumina data 4	0	0	0.25	0.25	0.25	0.25
Illumina data 5	0	0	0.1	0.8	0.05	0.05
Illumina data 6	0.3	0.7	0	0	0	0
Illumina data 7	0.75	0.15	0.1	0	0	0
Illumina data 8	0.7	0.3	0	0	0	0
Illumina data 9	0.5	0.5	0	0	0	0
Illumina data 10	0.15	0.75	0	0.1	0	0
Test datasets of strains with high ANI
Test dataset 3	Strain relative abundance
	P12b	DH1	BL21	ATCC8739	H5	LD39-1
	GCA_000257275.1	GCA_000023365.1	GCA_000833145.1	GCA_016864475.1	GCA_001900415.1	GCA_009909465.1
PacBio data 1	0.167	0.167	0.167	0.167	0.167	0.167
PacBio data 2	0	0	0.3	0.2	0.2	0.3
PacBio data 3	0.3	0.7	0	0	0	0
PacBio data 4	0.75	0.15	0.1	0	0	0
Illumina data 1	0	0	0.6	0.2	0.12	0.08
Illumina data 2	0	0	0.3	0.2	0.2	0.3
Illumina data 3	0	0	0.12	0.08	0.2	0.6
Illumina data 4	0	0	0.25	0.25	0.25	0.25
Illumina data 5	0	0	0.1	0.8	0.05	0.05
Illumina data 6	0.3	0.7	0	0	0	0
Illumina data 7	0.75	0.15	0.1	0	0	0
Illumina data 8	0.7	0.3	0	0	0	0
Illumina data 9	0.5	0.5	0	0	0	0
Illumina data 10	0.15	0.75	0	0.1	0	0
Illumina data 11	1	0	0	0	0	0
Illumina data 12	0	1	0	0	0	0
Illumina data 13	0	0	1	0	0	0
Illumina data 14	0	0	0	0	0	1
Illumina data 15	0	0	0	1	0	0
Illumina data 16	0	0	0	0	1	0
Test dataset 4	P12b	DH1	BL21	ATCC8739	H5	LD39-1
	GCA_000257275.1	GCA_000023365.1	GCA_000833145.1	GCA_016864475.1	GCA_001900415.1	GCA_009909465.1
PacBio data 1	0.167	0.167	0.167	0.167	0.167	0.167
PacBio data 2	0	0	0.3	0.2	0.2	0.3
PacBio data 3	0.3	0.7	0	0	0	0
PacBio data 4	0.75	0.15	0.1	0	0	0
Illumina data 1	0	0	0.6	0.2	0.12	0.08
Illumina data 2	0	0	0.3	0.2	0.2	0.3
Illumina data 3	0	0	0.12	0.08	0.2	0.6
Illumina data 4	0	0	0.25	0.25	0.25	0.25
Illumina data 5	0	0	0.1	0.8	0.05	0.05
Illumina data 6	0.3	0.7	0	0	0	0
Illumina data 7	0.75	0.15	0.1	0	0	0
Illumina data 8	0.7	0.3	0	0	0	0
Illumina data 9	0.5	0.5	0	0	0	0
Illumina data 10	0.15	0.75	0	0.1	0	0

## Sheet: Table S3
Supplementary Table 3 Summary of the assembled bins obtained by different binning methods using the E. coli test datasets
Test dataset 1 (Strains with low ANI; with Illumina data containing only one strain)
Binning approach	PacBio library	Bin name	Best hit strain	Proportion of correctly clustered reads in subdataseta	Completenessb	Contaminationb	N50	Length	Reference genome length	Ratio of recovered lengthc	ANI valued
Refined binning pipeline (this study)	PacBio data 1	PD1_bin1	BL21	99.9725	99.17	0	710899	4358859	4528118	96.262	99.9814
		PD1_bin2	H5	99.5701	99.17	0	355302	4378514	4833228	90.5919	99.9823
		PD1_bin3	W	99.9759	98.34	0	308185	4353896	4900968	88.8375	99.9763
		PD1_bin4	S11128	99.896	98.34	0	183133	4433936	5371077	82.5521	99.9737
		PD1_bin5	ED1a	99.982	98.34	0	185318	4205212	5209548	80.7212	99.9472
		PD1_bin6	CF073	99.9599	98.34	0	259868	4203376	5242376	80.1807	99.9758
	PacBio data 2	PD2_bin1	W	99.9305	99.17	0	398778	4546621	4900968	92.7699	99.9943
		PD2_bin2	S11128	99.958	98.34	0	222783	4537318	5371077	84.4769	99.983
		PD2_bin3	ED1a	99.9755	99.17	0	319948	4413405	5209548	84.7176	99.9915
		PD2_bin4	CF073	99.9762	99.17	0	271438	4383816	5242376	83.6227	99.9849
	PacBio data 3	PD3_bin1	BL21	99.9184	98.34	0	330285	4305500	4528118	95.0837	99.9988
		PD3_bin2	H5	99.8036	89.25	0	104324	3381113	4833228	69.9556	99.995
	PacBio data 4	PD4_bin1	BL21	99.9876	97.42	0	209499	4031838	4528118	89.04	99.9971
		PD4_bin2	H5	99.8708	100	0	365804	4545119	4833228	94.039	99.9984
		PD4_bin3	W	100	98.34	0	206570	4246470	4900968	86.6455	99.9924
Conventional approach	PacBio data 1	PD1_bin1	CF073	/	100	1.8	3200414	5271754	5242376	100.56	100
		PD1_bin2	ED1a	/	100	1.003	952210	5260403	5209548	100.976	100
		PD1_bin3	H5	/	90.73	2.525	362225	4639682	4833228	95.9955	100
		PD1_bin4	W	/	99.49	4.958	707877	4990691	4900968	101.831	99.998
		PD1_bin5	BL21	/	95.83	2.341	233438	4430020	4528118	97.8336	99.998
		PD1_bin6	S11128	/	99.46	6.01	870183	5453211	5371077	101.529	100
	PacBio data 2	PD2_bin1	CF073	/	100	0.944	3717813	5265638	5242376	100.444	100
		PD2_bin2	ED1a	/	100	0.974	1327489	5225036	5209548	100.297	100
		PD2_bin3	S11128	/	100	3.453	884123	5418445	5371077	100.882	100
		PD2_bin4	W	/	100	2.567	738113	4949916	4900968	100.999	100
	PacBio data 3	PD3_bin1	H5	/	96.69	11.96	382496	5044044	4833228	104.362	99.9966
		PD3_bin2	BL21	/	94.21	2.548	364888	4383037	4528118	96.796	100
	PacBio data 4	PD4_bin1	W	/	97.24	0	3643862	4815014	4900968	98.2462	99.9516
		PD4_bin2	BL21	/	100	0	722894	4527904	4528118	99.9953	100
		PD4_bin3	H5	/	81.12	0.505	370725	4396822	4833228	90.9707	100
Test dataset 2 (Strains with low ANI; without Illumina data containing only one strain)
Binning approach	PacBio library	Bin name	Best hit strain	Proportion of correctly clustered reads in subdataseta	Completenessb	Contaminationb	N50	Length	Reference genome length	Ratio of recovered lengthc	ANI valued
Refined binning pipeline (this study)	PacBio data 1	PD1_bin1	BL21	99.6991	100	0	937640	4470904	4528118	98.7365	99.9938
	PacBio data 1	PD1_bin2	H5	98.254	99.17	0	367214	4554320	4833228	94.2294	99.9936
	PacBio data 1	PD1_bin3	W	99.0124	91.68	0	232635	4292940	4900968	87.5937	99.9726
	PacBio data 1	PD1_bin4	S11128	97.3826	89.92	9.94	134268	4509354	5371077	83.9562	99.9176
	PacBio data 1	PD1_bin5	ED1a	99.8984	99.17	0	261972	4284292	5209548	82.2392	99.9921
	PacBio data 1	PD1_bin6	CF073	99.9654	100	0	333476	4555212	5242376	86.8921	99.9827
	PacBio data 2	PD2_bin1	W	98.1	99.17	0	362389	4534415	4900968	92.5208	99.9966
	PacBio data 2	PD2_bin2	S11128	97.52	95.86	0	246250	4427585	5371077	82.4338	99.997
	PacBio data 2	PD2_bin3	ED1a	99.9714	99.02	0	352835	4334818	5209548	83.2091	99.9987
	PacBio data 2	PD2_bin4	CF073	99.956	100	0	379098	4563719	5242376	87.0544	99.9962
	PacBio data 3	PD3_bin1	BL21	99.9098	97.37	1.652	203838	4227286	4528118	93.3564	99.9937
	PacBio data 3	PD3_bin2	H5	99.8365	98.84	0	180723	4176380	4833228	86.4097	99.9914
	PacBio data 4	PD4_bin1	BL21	99.9682	100	1.652	245311	4354028	4528118	96.1554	99.9971
	PacBio data 4	PD4_bin2	H5	99.8948	100	0	313728	4521946	4833228	93.5595	99.9934
	PacBio data 4	PD4_bin3	W	99.7812	100	0	4900503	4900504	4900968	99.9905	99.9994
Conventional approach	PacBio data 1	PD1_bin1	ED1a	/	99.17	1.003	952210	4996557	5209548	95.9115	100
	PacBio data 1	PD1_bin2	BL21	/	99.97	8.539	233438	4783720	4528118	105.645	99.9938
	PacBio data 1	PD1_bin3	H5	/	90.73	2.525	362225	4639682	4833228	95.9955	100
	PacBio data 1	PD1_bin4	CF073	/	100	0.974	3200414	5255466	5242376	100.25	100
	PacBio data 1	PD1_bin5	S11128	/	99.46	5.785	870183	5435110	5371077	101.192	100
	PacBio data 1	PD1_bin6	W	/	99.49	4.132	707877	4956126	4900968	101.125	99.998
	PacBio data 2	PD2_bin1	ED1a	/	100	0.974	1327489	5225036	5209548	100.297	100
	PacBio data 2	PD2_bin2	W	/	100	2.567	738113	4949916	4900968	100.999	100
	PacBio data 2	PD2_bin3	CF073	/	100	0.944	3717813	5265638	5242376	100.444	100
	PacBio data 2	PD2_bin4	S11128	/	100	7.81	884123	5492605	5371077	102.263	100
	PacBio data 3	PD3_bin1	H5	/	96.69	8.241	382496	4988392	4833228	103.21	99.9966
	PacBio data 3	PD3_bin2	BL21	/	94.21	2.548	364888	4383037	4528118	96.796	100
	PacBio data 4	PD4_bin1	W	/	97.24	0	3643862	4815014	4900968	98.2462	99.9516
	PacBio data 4	PD4_bin2	BL21	/	100	0	722894	4527904	4528118	99.9953	100
	PacBio data 4	PD4_bin3	H5	/	81.12	0.505	370725	4379055	4833228	90.6031	100
Test dataset 3 (Strains with high ANI; with Illumina data containing only one strain)
Binning approach	PacBio library	Bin name	Best hit strain	Proportion of correctly clustered reads in subdataseta	Completenessb	Contaminationb	N50	Length	Reference genome length	Ratio of recovered lengthc	ANI valued
Refined binning pipeline (this study)	PacBio data 1	PD1_bin1	P12b	65.8143	82.95	21.9	313355	4924043	4935294	99.772	99.8151
		PD1_bin2	DH1	73.5534	93.96	0	273423	4115315	4630707	88.8701	99.9845
		PD1_bin3	BL21/ATCC8739	99.3578	91.73	0	562989	3831369	4528118/4804312	84.61/79.75	99.942/99.933
		PD1_bin4	H5	99.911	97.1	0	259128	4424984	4833228	91.5534	99.997
		PD1_bin5	LD39-1	98.4479	72.72	0.075	253239	3517894	4684883	75.0903	99.9971
	PacBio data 2	PD2_bin1	BL21/ATCC8739	99.8628	90.9	0	216472	3768181	4528118/4804312	83.21/78.43	99.984/99.905
		PD2_bin2	H5	99.8296	95.59	0	208047	4188354	4833228	86.6575	99.9958
		PD2_bin3	LD39-1	97.6699	95.04	0	289597	4134018	4684883	88.2416	99.9985
	PacBio data 3	PD3_bin1	P12b	99.9063	69.93	0.275	182761	3736696	4935294	75.7137	99.9215
	PacBio data 3	PD3_bin2	DH1	82.9348	98.34	0	174012	4037716	4630707	87.1944	99.9909
	PacBio data 4	PD4_bin1	P12b	97.8711	89.8	0	171702	3770192	4935294	76.3924	99.9963
	PacBio data 4	PD4_bin2	DH1	96.9439	67.67	0	227151	3375532	4630707	72.8945	99.9049
	PacBio data 4	PD4_bin3	BL21/ATCC8739	99.9684	100	0	4378849	4466249	4528118/4804312	98.63/92.96	100/99.577
Conventional approach	PacBio data 1	PD1_bin1	BL21/ATCC8739	/	72.44	3.856	95775	3534923	4528118/4804312	78.07/73.58	99.902/99.936
		PD1_bin2	DH1	/	80.11	5.509	75006	3821556	4630707	82.5264	99.9495
		PD1_bin3	H5	/	77.54	1.285	114708	4166675	4833228	86.2089	99.9669
	PacBio data 2	PD2_bin1	BL21/ATCC8739	/	74.82	3.627	157423	3590687	4528118/4804312	79.30/74.74	99.928/99.907
		PD2_bin2	H5	/	72.69	0	167913	3915472	4833228	81.0115	99.9883
	PacBio data 3	PD3_bin1	P12b	/	100	2.115	490061	5006681	4935294	101.446	99.9434
	PacBio data 4	PD4_bin1	P12b	/	98.34	1.652	942235	4890055	4935294	99.0834	99.9817
Test dataset 4 (Strains with high ANI; without Illumina data containing only one strain)
Binning approach	PacBio library	Bin name	Best hit strain	Proportion of correctly clustered reads in subdataseta	Completenessb	Contaminationb	N50	Length	Reference genome length	Ratio of recovered lengthc	ANI valued
Refined binning pipeline (this study)	PacBio data 1	PD1_bin1	P12b	65.5695	81.8	10.83	160257	4556929	4935294	92.3335	99.983
		PD1_bin2	DH1	91.1853	90.46	3.906	314536	4758670	4630707	102.763	99.9068
		PD1_bin3	BL21/ATCC8739	99.6824	92.56	0	398748	3891691	4528118/4804312	85.94/81.00	99.931/99.944
		PD1_bin4	H5	99.9696	81.74	0.275	365367	4346837	4833228	89.9365	99.9232
	PacBio data 2	PD2_bin1	BL21/ATCC8739	99.9948	79.06	0	129077	3424755	4528118/4804312	75.63/71.29	99.980/99.893
	PacBio data 2	PD2_bin2	H5	99.9423	91.34	0.275	147078	4397806	4833228	90.9911	99.9942
	PacBio data 2	PD2_bin3	LD39-1	93.9769	89.68	0	157688	4114228	4684883	87.8192	99.9974
	PacBio data 3	PD3_bin1	P12b	91.7164	63.16	2.754	191094	3612259	4935294	73.1924	99.9196
	PacBio data 3	PD3_bin2	DH1	93.552	83.47	15.36	201180	4140119	4630707	89.4058	99.9655
	PacBio data 4	PD4_bin1	P12b	93.7337	90.28	0.826	137659	3796973	4935294	76.9351	99.9917
	PacBio data 4	PD4_bin2	BL21/ATCC8739	99.723	100	0	1925028	4459855	4528118/4804312	98.49/92.83	100/99.643
Conventional approach	PacBio data 1	PD1_bin1	BL21/ATCC8739	/	81.95	24.14	79208	4259068	4528118/4804312	94.06/88.65	99.829/99.841
	PacBio data 2	PD2_bin1	BL21/ATCC8739	/	73.51	3.076	180619	3453345	4528118/4804312	76.26/71.88	99.939/99.728
a Correctly clustered reads indicated reads successfully clustered in the corresponding subdataset, which was considered the cluster of reads from the same strain and used for the subsequent strain-level genome assembly.
b Estimates of genome completeness and contamination were conducted by CheckM (Parks et al., 2015).
c Ratio of recovered length was calculated by the total length of contigs divided by the reference genome length.
d ANI values compared with corresponding reference genome.
Parks DH, Imelfort M, Skennerton CT, Hugenholtz P, Tyson GW: CheckM: assessing the quality of microbial genomes recovered from isolates, single cells, and metagenomes. Genome Res 2015, 25(7):1043-1055.

## Sheet: Table S4
Supplementary Table 4 Summary of the genome features of the assembled strains.
Clades	Site	Individual	Bin	Completeness	Contamination	GC Content	N50	Bin Size	Number of Contigs
Clade1	Iheya North Knoll	IN_8	C1.1	92.31	8.326	0.41	198727	3548322	66
Clade1	Iheya North Knoll	IN_8	C1.2	93.07	5.5	0.41	191266	3436295	63
Clade1	Iheya North Knoll	IN_8	C1.3	92.5	8.213	0.41	168631	3409124	45
Clade1	Iheya North Knoll	IN_8	C1.4	91.06	4.693	0.41	153452	3391551	50
Clade2	Iheya North Knoll	IN_8	C2.1	93.59	1.159	0.41	497317	4152292	29
Clade2	Iheya North Knoll	IN_8	C2.2	93.02	1.374	0.41	493010	4064792	26
Clade1	Iheya North Knoll	IN_9	C1.5	92.15	2.322	0.409	168682	3194840	54
Clade1	Iheya North Knoll	IN_9	C1.6	89.55	1.963	0.41	104614	2996189	46
Clade1	Iheya North Knoll	IN_9	C1.7	91.28	9.722	0.41	70948	3395112	98
Clade1	Iheya North Knoll	IN_9	C1.8	81.84	2.681	0.409	58179	2701188	69
Clade2	Iheya North Knoll	IN_9	C2.3	88.13	9.865	0.409	43477	3280231	121
Clade2	Iheya North Knoll	IN_9	C2.4	76.05	0.67	0.41	40493	2497595	76
Clade2	Iheya North Knoll	IN_9	C2.5	88.66	9.3	0.409	33442	3139341	138
Clade1	Iheya North Knoll	IN_10	C1.9	83.47	8.204	0.41	140977	3212465	63
Clade1	Iheya North Knoll	IN_10	C1.10	79.44	1.58	0.409	129786	2696535	34
Clade1	Iheya North Knoll	IN_10	C1.11	86.28	6.345	0.41	105251	3163876	62
Clade1	Iheya North Knoll	IN_10	C1.12	90.03	7.686	0.41	98787	3447453	67
Clade1	Iheya North Knoll	IN_10	C1.13	83.09	7.638	0.409	93089	2921312	57
Clade3	Formosa Ridge	FR_12	C3.1	91.15	8.924	0.408	162681	4139762	70
Clade3	Formosa Ridge	FR_12	C3.2	93.35	9.707	0.408	139372	4376957	120
Clade3	Formosa Ridge	FR_12	C3.3	92.35	6.02	0.409	118038	4205415	97
Clade3	Formosa Ridge	FR_12	C3.4	91.49	6.704	0.409	113652	4042632	74
Clade3	Formosa Ridge	FR_12	C3.5	91.47	9.731	0.408	95752	3828765	107
Clade3	Formosa Ridge	FR_12	C3.6	89.65	6.69	0.408	88866	3836006	85
Clade3	Formosa Ridge	FR_12	C3.7	89.34	3.065	0.409	88582	3623123	70
Clade3	Formosa Ridge	FR_13	C3.8	92.06	3.745	0.408	126354	3954672	65
Clade3	Formosa Ridge	FR_13	C3.9	90.39	6.029	0.409	89952	4156992	76
Clade3	Formosa Ridge	FR_13	C3.10	91.36	8.314	0.409	80179	4062796	75

## Sheet: Table S5
Supplementary Table 5 Functional enrichment analysis of core orthologs present more than 90 % strains
KEGG Enrichment Analysis
ID	Description	GeneRatio	BgRatio	pvalue	p.adjust	qvalue	geneID	Count
ko01240	Biosynthesis of cofactors	123/577	155/1011	2.6e-10	1.87e-08	1.67e-08	OG0000153/OG0000158/OG0000163/OG0000209/OG0000216/OG0000238/OG0000288/OG0000289/OG0000295/OG0000315/OG0000317/OG0000318/OG0000326/OG0000344/OG0000345/OG0000361/OG0000388/OG0000417/OG0000418/OG0000423/OG0000444/OG0000480/OG0000481/OG0000522/OG0000524/OG0000545/OG0000554/OG0000561/OG0000562/OG0000564/OG0000570/OG0000572/OG0000590/OG0000598/OG0000622/OG0000627/OG0000630/OG0000676/OG0000701/OG0000716…	123
ko00400	Phenylalanine, tyrosine and tryptophan biosynthesis	18/577	20/1011	0.00152526	0.0549094	0.0489689	OG0000164/OG0000214/OG0000227/OG0000228/OG0000229/OG0000230/OG0000290/OG0000387/OG0000456/OG0000664/OG0000778/OG0000823/OG0001221/OG0001393/OG0001432/OG0001433/OG0001495/OG0001496	18
ko00860	Porphyrin metabolism	30/577	38/1011	0.00354365	0.0850475	0.0758465	OG0000153/OG0000158/OG0000209/OG0000317/OG0000388/OG0000423/OG0000524/OG0000561/OG0000562/OG0000598/OG0000630/OG0000701/OG0000716/OG0000717/OG0000718/OG0000774/OG0000934/OG0000935/OG0000936/OG0000937/OG0000939/OG0000940/OG0000941/OG0000991/OG0001045/OG0001046/OG0001185/OG0001336/OG0001385/OG0001419	30
ko00540	Lipopolysaccharide biosynthesis	18/577	21/1011	0.00501056	0.0901901	0.0804327	OG0000261/OG0000264/OG0000265/OG0000271/OG0000325/OG0000352/OG0000368/OG0000617/OG0000661/OG0000667/OG0000686/OG0000787/OG0001182/OG0001213/OG0001231/OG0001236/OG0001307/OG0001330	18
ko00340	Histidine metabolism	12/577	13/1011	0.00706093	0.0902125	0.0804527	OG0000453/OG0000454/OG0000456/OG0001087/OG0001088/OG0001089/OG0001090/OG0001091/OG0001092/OG0001163/OG0001230/OG0001433	12
ko01110	Biosynthesis of secondary metabolites	175/577	276/1011	0.00751771	0.0902125	0.0804527	OG0000153/OG0000158/OG0000164/OG0000175/OG0000188/OG0000194/OG0000208/OG0000209/OG0000214/OG0000227/OG0000228/OG0000229/OG0000230/OG0000238/OG0000246/OG0000247/OG0000248/OG0000249/OG0000274/OG0000275/OG0000280/OG0000281/OG0000282/OG0000290/OG0000295/OG0000311/OG0000312/OG0000315/OG0000317/OG0000327/OG0000334/OG0000345/OG0000350/OG0000353/OG0000363/OG0000373/OG0000387/OG0000388/OG0000396/OG0000407…	175
ko00550	Peptidoglycan biosynthesis	14/577	16/1011	0.00979437	0.100742	0.0898431	OG0000321/OG0000452/OG0000586/OG0000681/OG0000797/OG0000798/OG0000799/OG0000800/OG0000801/OG0000803/OG0000804/OG0000805/OG0000806/OG0000985	14
ko02010	ABC transporters	29/577	39/1011	0.0179104	0.161194	0.143755	OG0000232/OG0000233/OG0000272/OG0000375/OG0000376/OG0000377/OG0000380/OG0000389/OG0000428/OG0000429/OG0000448/OG0000449/OG0000450/OG0000451/OG0000467/OG0000573/OG0000619/OG0000670/OG0000789/OG0000818/OG0001142/OG0001143/OG0001168/OG0001169/OG0001250/OG0001251/OG0001314/OG0001315/OG0001316	29
ko00300	Lysine biosynthesis	12/577	14/1011	0.0237688	0.190151	0.169579	OG0000333/OG0000470/OG0000643/OG0000798/OG0000799/OG0000856/OG0000924/OG0000925/OG0001047/OG0001235/OG0001282/OG0001444	12
ko04112	Cell cycle - Caulobacter	11/577	13/1011	0.0365211	0.245517	0.218955	OG0000285/OG0000773/OG0000802/OG0000803/OG0000807/OG0000808/OG0000809/OG0000983/OG0001155/OG0001156/OG0001157	11
ko03070	Bacterial secretion system	21/577	28/1011	0.0375095	0.245517	0.218955	OG0000886/OG0000960/OG0000964/OG0000966/OG0000967/OG0000968/OG0000969/OG0000970/OG0000971/OG0000972/OG0000973/OG0000974/OG0001014/OG0001015/OG0001016/OG0001093/OG0001094/OG0001170/OG0001413/OG0001435/OG0001492	21
GO Enrichment Analysis
ID	Description	GeneRatio	BgRatio	pvalue	p.adjust	qvalue	geneID	Count	Ontolog
GO:0044283	small molecule biosynthetic process	195/1160	300/4382	6.74e-48	7.07e-45	2.95e-45	OG0000153/OG0000158/OG0000163/OG0000164/OG0000175/OG0000176/OG0000188/OG0000194/OG0000207/OG0000208/OG0000209/OG0000214/OG0000216/OG0000227/OG0000228/OG0000229/OG0000230/OG0000246/OG0000248/OG0000252/OG0000274/OG0000280/OG0000290/OG0000295/OG0000297/OG0000298/OG0000299/OG0000300/OG0000315/OG0000317/OG0000318/OG0000325/OG0000326/OG0000333/OG0000345/OG0000350/OG0000363/OG0000373/OG0000387/OG0000402…	195	BP
GO:1901362	organic cyclic compound biosynthetic process	268/1160	499/4382	2.16e-43	1.13e-40	4.73e-41	OG0000153/OG0000158/OG0000163/OG0000164/OG0000166/OG0000175/OG0000176/OG0000194/OG0000204/OG0000205/OG0000207/OG0000209/OG0000213/OG0000214/OG0000216/OG0000227/OG0000228/OG0000229/OG0000230/OG0000248/OG0000249/OG0000265/OG0000280/OG0000281/OG0000285/OG0000288/OG0000289/OG0000290/OG0000291/OG0000295/OG0000297/OG0000298/OG0000299/OG0000300/OG0000302/OG0000311/OG0000312/OG0000317/OG0000318/OG0000326…	268	BP
GO:0018130	heterocycle biosynthetic process	259/1160	487/4382	9.43e-41	3.29e-38	1.38e-38	OG0000153/OG0000158/OG0000163/OG0000166/OG0000175/OG0000176/OG0000194/OG0000204/OG0000205/OG0000207/OG0000209/OG0000213/OG0000216/OG0000227/OG0000228/OG0000229/OG0000230/OG0000248/OG0000249/OG0000265/OG0000280/OG0000281/OG0000285/OG0000288/OG0000289/OG0000291/OG0000295/OG0000297/OG0000298/OG0000299/OG0000300/OG0000302/OG0000311/OG0000312/OG0000317/OG0000318/OG0000326/OG0000335/OG0000338/OG0000341…	259	BP
GO:0043436	oxoacid metabolic process	207/1160	365/4382	1.48e-37	3.89e-35	1.63e-35	OG0000153/OG0000158/OG0000164/OG0000175/OG0000188/OG0000194/OG0000204/OG0000208/OG0000209/OG0000214/OG0000216/OG0000227/OG0000228/OG0000229/OG0000230/OG0000246/OG0000247/OG0000248/OG0000249/OG0000252/OG0000274/OG0000288/OG0000290/OG0000294/OG0000297/OG0000298/OG0000299/OG0000300/OG0000308/OG0000317/OG0000318/OG0000325/OG0000326/OG0000333/OG0000334/OG0000346/OG0000350/OG0000361/OG0000363/OG0000373…	207	BP
GO:0019752	carboxylic acid metabolic process	199/1160	346/4382	3e-37	6.29e-35	2.63e-35	OG0000153/OG0000158/OG0000164/OG0000175/OG0000188/OG0000194/OG0000204/OG0000208/OG0000209/OG0000214/OG0000216/OG0000227/OG0000228/OG0000229/OG0000230/OG0000246/OG0000247/OG0000248/OG0000249/OG0000252/OG0000274/OG0000288/OG0000290/OG0000294/OG0000297/OG0000298/OG0000299/OG0000300/OG0000317/OG0000318/OG0000325/OG0000326/OG0000333/OG0000334/OG0000346/OG0000350/OG0000361/OG0000363/OG0000373/OG0000387…	199	BP
GO:0006082	organic acid metabolic process	207/1160	370/4382	2.41e-36	4.22e-34	1.76e-34	OG0000153/OG0000158/OG0000164/OG0000175/OG0000188/OG0000194/OG0000204/OG0000208/OG0000209/OG0000214/OG0000216/OG0000227/OG0000228/OG0000229/OG0000230/OG0000246/OG0000247/OG0000248/OG0000249/OG0000252/OG0000274/OG0000288/OG0000290/OG0000294/OG0000297/OG0000298/OG0000299/OG0000300/OG0000308/OG0000317/OG0000318/OG0000325/OG0000326/OG0000333/OG0000334/OG0000346/OG0000350/OG0000361/OG0000363/OG0000373…	207	BP
GO:0019438	aromatic compound biosynthetic process	242/1160	463/4382	3.59e-36	5.37e-34	2.24e-34	OG0000153/OG0000158/OG0000163/OG0000164/OG0000166/OG0000175/OG0000176/OG0000194/OG0000204/OG0000205/OG0000207/OG0000209/OG0000213/OG0000214/OG0000227/OG0000228/OG0000229/OG0000230/OG0000248/OG0000249/OG0000265/OG0000280/OG0000281/OG0000285/OG0000288/OG0000289/OG0000290/OG0000291/OG0000295/OG0000311/OG0000312/OG0000317/OG0000318/OG0000326/OG0000335/OG0000338/OG0000341/OG0000352/OG0000353/OG0000361…	242	BP
GO:0016053	organic acid biosynthetic process	133/1160	200/4382	6.39e-34	6.7e-32	2.8e-32	OG0000153/OG0000158/OG0000164/OG0000175/OG0000188/OG0000194/OG0000208/OG0000209/OG0000214/OG0000216/OG0000227/OG0000228/OG0000229/OG0000230/OG0000248/OG0000252/OG0000274/OG0000290/OG0000297/OG0000298/OG0000299/OG0000300/OG0000317/OG0000318/OG0000325/OG0000333/OG0000350/OG0000363/OG0000373/OG0000387/OG0000402/OG0000417/OG0000418/OG0000444/OG0000447/OG0000453/OG0000454/OG0000456/OG0000470/OG0000488…	133	BP
GO:0046394	carboxylic acid biosynthetic process	133/1160	200/4382	6.39e-34	6.7e-32	2.8e-32	OG0000153/OG0000158/OG0000164/OG0000175/OG0000188/OG0000194/OG0000208/OG0000209/OG0000214/OG0000216/OG0000227/OG0000228/OG0000229/OG0000230/OG0000248/OG0000252/OG0000274/OG0000290/OG0000297/OG0000298/OG0000299/OG0000300/OG0000317/OG0000318/OG0000325/OG0000333/OG0000350/OG0000363/OG0000373/OG0000387/OG0000402/OG0000417/OG0000418/OG0000444/OG0000447/OG0000453/OG0000454/OG0000456/OG0000470/OG0000488…	133	BP
GO:1901137	carbohydrate derivative biosynthetic process	133/1160	204/4382	1.51e-32	1.44e-30	6.01e-31	OG0000153/OG0000158/OG0000175/OG0000176/OG0000194/OG0000207/OG0000209/OG0000213/OG0000234/OG0000248/OG0000249/OG0000261/OG0000264/OG0000265/OG0000271/OG0000280/OG0000281/OG0000288/OG0000289/OG0000295/OG0000311/OG0000312/OG0000321/OG0000325/OG0000326/OG0000352/OG0000353/OG0000368/OG0000369/OG0000396/OG0000402/OG0000407/OG0000413/OG0000444/OG0000452/OG0000465/OG0000481/OG0000489/OG0000500/OG0000513…	133	BP
GO:1901135	carbohydrate derivative metabolic process	168/1160	290/4382	8.86e-32	7.74e-30	3.23e-30	OG0000153/OG0000158/OG0000175/OG0000176/OG0000194/OG0000207/OG0000209/OG0000213/OG0000234/OG0000245/OG0000246/OG0000247/OG0000248/OG0000249/OG0000261/OG0000264/OG0000265/OG0000271/OG0000275/OG0000280/OG0000281/OG0000288/OG0000289/OG0000295/OG0000311/OG0000312/OG0000321/OG0000325/OG0000326/OG0000346/OG0000352/OG0000353/OG0000368/OG0000369/OG0000396/OG0000402/OG0000407/OG0000413/OG0000422/OG0000435…	168	BP
GO:0090407	organophosphate biosynthetic process	114/1160	179/4382	1.43e-26	1.07e-24	4.49e-25	OG0000153/OG0000158/OG0000163/OG0000175/OG0000194/OG0000204/OG0000207/OG0000209/OG0000213/OG0000246/OG0000247/OG0000248/OG0000249/OG0000261/OG0000264/OG0000288/OG0000289/OG0000295/OG0000302/OG0000311/OG0000312/OG0000318/OG0000326/OG0000361/OG0000407/OG0000435/OG0000480/OG0000481/OG0000500/OG0000513/OG0000519/OG0000534/OG0000545/OG0000546/OG0000570/OG0000591/OG0000661/OG0000666/OG0000667/OG0000676…	114	BP
GO:0009110	vitamin biosynthetic process	58/1160	66/4382	6.51e-26	4.26e-24	1.78e-24	OG0000153/OG0000163/OG0000175/OG0000209/OG0000295/OG0000297/OG0000298/OG0000299/OG0000300/OG0000418/OG0000480/OG0000562/OG0000572/OG0000598/OG0000716/OG0000717/OG0000718/OG0000752/OG0000780/OG0000887/OG0000934/OG0000935/OG0000936/OG0000937/OG0000939/OG0000940/OG0000941/OG0001031/OG0001045/OG0001046/OG0001055/OG0001075/OG0001076/OG0001077/OG0001078/OG0001096/OG0001097/OG0001114/OG0001115/OG0001146…	58	BP
GO:0042364	water-soluble vitamin biosynthetic process	58/1160	66/4382	6.51e-26	4.26e-24	1.78e-24	OG0000153/OG0000163/OG0000175/OG0000209/OG0000295/OG0000297/OG0000298/OG0000299/OG0000300/OG0000418/OG0000480/OG0000562/OG0000572/OG0000598/OG0000716/OG0000717/OG0000718/OG0000752/OG0000780/OG0000887/OG0000934/OG0000935/OG0000936/OG0000937/OG0000939/OG0000940/OG0000941/OG0001031/OG0001045/OG0001046/OG0001055/OG0001075/OG0001076/OG0001077/OG0001078/OG0001096/OG0001097/OG0001114/OG0001115/OG0001146…	58	BP
GO:0006766	vitamin metabolic process	59/1160	68/4382	1.07e-25	6.21e-24	2.6e-24	OG0000153/OG0000163/OG0000175/OG0000209/OG0000295/OG0000297/OG0000298/OG0000299/OG0000300/OG0000418/OG0000480/OG0000545/OG0000562/OG0000572/OG0000598/OG0000716/OG0000717/OG0000718/OG0000752/OG0000780/OG0000887/OG0000934/OG0000935/OG0000936/OG0000937/OG0000939/OG0000940/OG0000941/OG0001031/OG0001045/OG0001046/OG0001055/OG0001075/OG0001076/OG0001077/OG0001078/OG0001096/OG0001097/OG0001114/OG0001115…	59	BP
GO:0006767	water-soluble vitamin metabolic process	59/1160	68/4382	1.07e-25	6.21e-24	2.6e-24	OG0000153/OG0000163/OG0000175/OG0000209/OG0000295/OG0000297/OG0000298/OG0000299/OG0000300/OG0000418/OG0000480/OG0000545/OG0000562/OG0000572/OG0000598/OG0000716/OG0000717/OG0000718/OG0000752/OG0000780/OG0000887/OG0000934/OG0000935/OG0000936/OG0000937/OG0000939/OG0000940/OG0000941/OG0001031/OG0001045/OG0001046/OG0001055/OG0001075/OG0001076/OG0001077/OG0001078/OG0001096/OG0001097/OG0001114/OG0001115…	59	BP
GO:0044085	cellular component biogenesis	131/1160	227/4382	1.66e-24	9.16e-23	3.83e-23	OG0000153/OG0000158/OG0000196/OG0000197/OG0000212/OG0000219/OG0000234/OG0000284/OG0000296/OG0000321/OG0000323/OG0000337/OG0000357/OG0000358/OG0000402/OG0000413/OG0000436/OG0000441/OG0000442/OG0000452/OG0000464/OG0000465/OG0000501/OG0000510/OG0000512/OG0000529/OG0000552/OG0000586/OG0000601/OG0000618/OG0000631/OG0000636/OG0000649/OG0000650/OG0000674/OG0000681/OG0000696/OG0000698/OG0000720/OG0000738…	131	BP
GO:0006520	cellular amino acid metabolic process	127/1160	221/4382	1.56e-23	8.17e-22	3.41e-22	OG0000153/OG0000158/OG0000164/OG0000175/OG0000188/OG0000204/OG0000208/OG0000209/OG0000214/OG0000227/OG0000228/OG0000229/OG0000230/OG0000252/OG0000274/OG0000288/OG0000290/OG0000294/OG0000317/OG0000326/OG0000333/OG0000350/OG0000361/OG0000363/OG0000373/OG0000387/OG0000402/OG0000417/OG0000418/OG0000447/OG0000453/OG0000454/OG0000456/OG0000470/OG0000480/OG0000484/OG0000488/OG0000499/OG0000508/OG0000528…	127	BP
GO:0019637	organophosphate metabolic process	133/1160	241/4382	2.24e-22	1.12e-20	4.68e-21	OG0000153/OG0000158/OG0000163/OG0000175/OG0000194/OG0000204/OG0000207/OG0000209/OG0000213/OG0000246/OG0000247/OG0000248/OG0000249/OG0000261/OG0000264/OG0000275/OG0000280/OG0000288/OG0000289/OG0000295/OG0000302/OG0000311/OG0000312/OG0000318/OG0000326/OG0000361/OG0000407/OG0000435/OG0000480/OG0000481/OG0000500/OG0000503/OG0000513/OG0000519/OG0000534/OG0000545/OG0000546/OG0000570/OG0000591/OG0000592…	133	BP
GO:0009124	nucleoside monophosphate biosynthetic process	47/1160	53/4382	1.49e-21	6.81e-20	2.85e-20	OG0000153/OG0000175/OG0000194/OG0000207/OG0000209/OG0000248/OG0000288/OG0000295/OG0000311/OG0000312/OG0000407/OG0000481/OG0000500/OG0000513/OG0000519/OG0000546/OG0000677/OG0000678/OG0000691/OG0000695/OG0000713/OG0000743/OG0000858/OG0000878/OG0000879/OG0000885/OG0000951/OG0000952/OG0000953/OG0000954/OG0000981/OG0001028/OG0001031/OG0001108/OG0001109/OG0001152/OG0001162/OG0001230/OG0001237/OG0001273…	47	BP
GO:0009123	nucleoside monophosphate metabolic process	52/1160	62/4382	2.44e-21	1.07e-19	4.46e-20	OG0000153/OG0000175/OG0000194/OG0000207/OG0000209/OG0000248/OG0000288/OG0000295/OG0000311/OG0000312/OG0000407/OG0000481/OG0000500/OG0000513/OG0000519/OG0000546/OG0000677/OG0000678/OG0000691/OG0000695/OG0000713/OG0000743/OG0000780/OG0000858/OG0000878/OG0000879/OG0000885/OG0000951/OG0000952/OG0000953/OG0000954/OG0000981/OG0000987/OG0001028/OG0001031/OG0001108/OG0001109/OG0001152/OG0001162/OG0001177…	52	BP
GO:0009156	ribonucleoside monophosphate biosynthetic process	44/1160	49/4382	9.75e-21	4.09e-19	1.71e-19	OG0000153/OG0000175/OG0000194/OG0000209/OG0000248/OG0000288/OG0000295/OG0000311/OG0000312/OG0000407/OG0000481/OG0000500/OG0000513/OG0000519/OG0000677/OG0000678/OG0000691/OG0000695/OG0000713/OG0000743/OG0000858/OG0000878/OG0000879/OG0000885/OG0000951/OG0000952/OG0000953/OG0000954/OG0000981/OG0001028/OG0001031/OG0001108/OG0001109/OG0001162/OG0001230/OG0001237/OG0001273/OG0001355/OG0001375/OG0001376…	44	BP
GO:0008652	cellular amino acid biosynthetic process	86/1160	134/4382	1.57e-20	6.33e-19	2.64e-19	OG0000153/OG0000158/OG0000164/OG0000175/OG0000188/OG0000208/OG0000209/OG0000214/OG0000227/OG0000228/OG0000229/OG0000230/OG0000252/OG0000274/OG0000290/OG0000333/OG0000350/OG0000363/OG0000373/OG0000387/OG0000402/OG0000417/OG0000418/OG0000447/OG0000453/OG0000454/OG0000456/OG0000470/OG0000488/OG0000499/OG0000508/OG0000565/OG0000567/OG0000581/OG0000585/OG0000603/OG0000632/OG0000633/OG0000643/OG0000648…	86	BP
GO:0009161	ribonucleoside monophosphate metabolic process	46/1160	53/4382	2.92e-20	1.13e-18	4.74e-19	OG0000153/OG0000175/OG0000194/OG0000209/OG0000248/OG0000288/OG0000295/OG0000311/OG0000312/OG0000407/OG0000481/OG0000500/OG0000513/OG0000519/OG0000677/OG0000678/OG0000691/OG0000695/OG0000713/OG0000743/OG0000858/OG0000878/OG0000879/OG0000885/OG0000951/OG0000952/OG0000953/OG0000954/OG0000981/OG0001028/OG0001031/OG0001108/OG0001109/OG0001162/OG0001177/OG0001230/OG0001237/OG0001273/OG0001355/OG0001375…	46	BP
GO:0042802	identical protein binding	103/1160	177/4382	9.59e-20	3.59e-18	1.5e-18	OG0000164/OG0000194/OG0000196/OG0000246/OG0000247/OG0000248/OG0000254/OG0000280/OG0000285/OG0000303/OG0000304/OG0000311/OG0000315/OG0000326/OG0000333/OG0000436/OG0000441/OG0000442/OG0000488/OG0000517/OG0000524/OG0000540/OG0000552/OG0000553/OG0000592/OG0000593/OG0000604/OG0000627/OG0000636/OG0000670/OG0000672/OG0000676/OG0000681/OG0000698/OG0000715/OG0000723/OG0000737/OG0000773/OG0000781/OG0000788…	103	MF
GO:0055086	nucleobase-containing small molecule metabolic process	115/1160	209/4382	2.87e-19	1e-17	4.19e-18	OG0000153/OG0000158/OG0000175/OG0000176/OG0000194/OG0000204/OG0000207/OG0000209/OG0000213/OG0000248/OG0000249/OG0000265/OG0000275/OG0000280/OG0000281/OG0000288/OG0000289/OG0000295/OG0000311/OG0000312/OG0000326/OG0000352/OG0000353/OG0000361/OG0000396/OG0000407/OG0000418/OG0000444/OG0000452/OG0000478/OG0000481/OG0000500/OG0000503/OG0000513/OG0000519/OG0000545/OG0000546/OG0000554/OG0000570/OG0000591…	115	BP
GO:0005515	protein binding	151/1160	309/4382	1.8e-18	6.1e-17	2.55e-17	OG0000164/OG0000194/OG0000196/OG0000232/OG0000242/OG0000246/OG0000247/OG0000248/OG0000254/OG0000280/OG0000285/OG0000303/OG0000304/OG0000311/OG0000315/OG0000326/OG0000333/OG0000336/OG0000356/OG0000358/OG0000411/OG0000413/OG0000436/OG0000441/OG0000442/OG0000474/OG0000477/OG0000482/OG0000488/OG0000517/OG0000524/OG0000527/OG0000540/OG0000552/OG0000553/OG0000592/OG0000593/OG0000604/OG0000605/OG0000627…	151	MF
GO:0017144	drug metabolic process	96/1160	168/4382	1.05e-17	3.43e-16	1.43e-16	OG0000153/OG0000158/OG0000163/OG0000175/OG0000194/OG0000209/OG0000248/OG0000249/OG0000295/OG0000299/OG0000318/OG0000334/OG0000363/OG0000417/OG0000480/OG0000487/OG0000500/OG0000503/OG0000555/OG0000562/OG0000570/OG0000572/OG0000598/OG0000648/OG0000677/OG0000678/OG0000713/OG0000716/OG0000717/OG0000718/OG0000732/OG0000752/OG0000827/OG0000828/OG0000885/OG0000887/OG0000934/OG0000935/OG0000936/OG0000937…	96	BP
GO:0019693	ribose phosphate metabolic process	74/1160	116/4382	1.41e-17	4.47e-16	1.87e-16	OG0000153/OG0000158/OG0000175/OG0000194/OG0000209/OG0000213/OG0000248/OG0000249/OG0000275/OG0000288/OG0000289/OG0000295/OG0000311/OG0000312/OG0000326/OG0000407/OG0000481/OG0000500/OG0000503/OG0000513/OG0000519/OG0000545/OG0000591/OG0000592/OG0000629/OG0000666/OG0000677/OG0000678/OG0000691/OG0000695/OG0000713/OG0000743/OG0000760/OG0000811/OG0000827/OG0000858/OG0000864/OG0000878/OG0000879/OG0000885…	74	BP
GO:0009072	aromatic amino acid family metabolic process	38/1160	43/4382	1.67e-17	5.16e-16	2.16e-16	OG0000153/OG0000158/OG0000164/OG0000209/OG0000214/OG0000227/OG0000228/OG0000229/OG0000230/OG0000290/OG0000387/OG0000418/OG0000453/OG0000454/OG0000456/OG0000664/OG0000780/OG0000823/OG0000834/OG0001031/OG0001087/OG0001088/OG0001089/OG0001090/OG0001091/OG0001092/OG0001163/OG0001198/OG0001221/OG0001227/OG0001230/OG0001297/OG0001362/OG0001393/OG0001432/OG0001433/OG0001495/OG0001496	38	BP
GO:1901605	alpha-amino acid metabolic process	101/1160	182/4382	2.34e-17	6.97e-16	2.91e-16	OG0000153/OG0000158/OG0000175/OG0000188/OG0000204/OG0000208/OG0000209/OG0000227/OG0000228/OG0000229/OG0000230/OG0000252/OG0000274/OG0000317/OG0000326/OG0000333/OG0000350/OG0000361/OG0000363/OG0000373/OG0000402/OG0000417/OG0000418/OG0000447/OG0000453/OG0000454/OG0000456/OG0000470/OG0000488/OG0000499/OG0000508/OG0000528/OG0000561/OG0000565/OG0000567/OG0000570/OG0000581/OG0000585/OG0000603/OG0000632…	101	BP
GO:1901607	alpha-amino acid biosynthetic process	78/1160	126/4382	2.39e-17	6.97e-16	2.91e-16	OG0000153/OG0000158/OG0000175/OG0000188/OG0000208/OG0000209/OG0000227/OG0000228/OG0000229/OG0000230/OG0000252/OG0000274/OG0000333/OG0000350/OG0000363/OG0000373/OG0000402/OG0000417/OG0000418/OG0000447/OG0000453/OG0000454/OG0000456/OG0000470/OG0000488/OG0000499/OG0000508/OG0000565/OG0000567/OG0000581/OG0000585/OG0000603/OG0000632/OG0000633/OG0000643/OG0000648/OG0000693/OG0000694/OG0000834/OG0000856…	78	BP
GO:0007049	cell cycle	40/1160	47/4382	4.08e-17	1.16e-15	4.83e-16	OG0000234/OG0000245/OG0000322/OG0000336/OG0000337/OG0000452/OG0000529/OG0000636/OG0000696/OG0000715/OG0000796/OG0000797/OG0000798/OG0000799/OG0000800/OG0000801/OG0000802/OG0000803/OG0000804/OG0000805/OG0000807/OG0000808/OG0000809/OG0000838/OG0000871/OG0000872/OG0000873/OG0000874/OG0000875/OG0000922/OG0000931/OG0001070/OG0001158/OG0001159/OG0001160/OG0001168/OG0001169/OG0001212/OG0001390/OG0001514	40	BP
GO:0022607	cellular component assembly	80/1160	132/4382	5.58e-17	1.54e-15	6.43e-16	OG0000197/OG0000337/OG0000357/OG0000358/OG0000436/OG0000441/OG0000442/OG0000464/OG0000510/OG0000529/OG0000552/OG0000618/OG0000631/OG0000636/OG0000649/OG0000674/OG0000698/OG0000768/OG0000779/OG0000797/OG0000807/OG0000809/OG0000814/OG0000815/OG0000816/OG0000817/OG0000818/OG0000844/OG0000845/OG0000857/OG0000875/OG0000881/OG0000882/OG0000931/OG0000949/OG0000960/OG0000996/OG0000997/OG0001022/OG0001023…	80	BP
GO:0009259	ribonucleotide metabolic process	69/1160	107/4382	7.91e-17	2.13e-15	8.88e-16	OG0000153/OG0000158/OG0000175/OG0000194/OG0000209/OG0000213/OG0000248/OG0000249/OG0000288/OG0000289/OG0000295/OG0000311/OG0000312/OG0000326/OG0000407/OG0000481/OG0000500/OG0000503/OG0000513/OG0000519/OG0000545/OG0000591/OG0000592/OG0000629/OG0000666/OG0000677/OG0000678/OG0000691/OG0000695/OG0000713/OG0000743/OG0000760/OG0000827/OG0000858/OG0000864/OG0000878/OG0000879/OG0000885/OG0000904/OG0000951…	69	BP
GO:0071840	cellular component organization or biogenesis	169/1160	371/4382	9.2e-17	2.41e-15	1.01e-15	OG0000153/OG0000158/OG0000159/OG0000196/OG0000197/OG0000212/OG0000219/OG0000225/OG0000234/OG0000245/OG0000284/OG0000285/OG0000291/OG0000296/OG0000306/OG0000307/OG0000321/OG0000322/OG0000323/OG0000336/OG0000337/OG0000357/OG0000358/OG0000384/OG0000389/OG0000402/OG0000413/OG0000436/OG0000441/OG0000442/OG0000452/OG0000464/OG0000465/OG0000468/OG0000501/OG0000510/OG0000512/OG0000529/OG0000552/OG0000565…	169	BP
GO:0009073	aromatic amino acid family biosynthetic process	35/1160	39/4382	1.1e-16	2.82e-15	1.18e-15	OG0000153/OG0000158/OG0000164/OG0000209/OG0000214/OG0000227/OG0000228/OG0000230/OG0000290/OG0000387/OG0000418/OG0000453/OG0000454/OG0000456/OG0000664/OG0000780/OG0000823/OG0000834/OG0001031/OG0001087/OG0001088/OG0001089/OG0001090/OG0001091/OG0001092/OG0001163/OG0001221/OG0001230/OG0001297/OG0001362/OG0001393/OG0001432/OG0001433/OG0001495/OG0001496	35	BP
GO:0009165	nucleotide biosynthetic process	73/1160	118/4382	2.8e-16	6.83e-15	2.86e-15	OG0000153/OG0000158/OG0000175/OG0000194/OG0000204/OG0000207/OG0000209/OG0000213/OG0000248/OG0000249/OG0000288/OG0000289/OG0000295/OG0000311/OG0000312/OG0000326/OG0000361/OG0000407/OG0000481/OG0000500/OG0000513/OG0000519/OG0000545/OG0000546/OG0000570/OG0000591/OG0000666/OG0000677/OG0000678/OG0000691/OG0000695/OG0000713/OG0000743/OG0000780/OG0000855/OG0000858/OG0000878/OG0000879/OG0000885/OG0000904…	73	BP
GO:1901293	nucleoside phosphate biosynthetic process	73/1160	118/4382	2.8e-16	6.83e-15	2.86e-15	OG0000153/OG0000158/OG0000175/OG0000194/OG0000204/OG0000207/OG0000209/OG0000213/OG0000248/OG0000249/OG0000288/OG0000289/OG0000295/OG0000311/OG0000312/OG0000326/OG0000361/OG0000407/OG0000481/OG0000500/OG0000513/OG0000519/OG0000545/OG0000546/OG0000570/OG0000591/OG0000666/OG0000677/OG0000678/OG0000691/OG0000695/OG0000713/OG0000743/OG0000780/OG0000855/OG0000858/OG0000878/OG0000879/OG0000885/OG0000904…	73	BP
GO:0009126	purine nucleoside monophosphate metabolic process	35/1160	40/4382	6.62e-16	1.54e-14	6.44e-15	OG0000175/OG0000194/OG0000248/OG0000311/OG0000312/OG0000407/OG0000500/OG0000513/OG0000519/OG0000677/OG0000678/OG0000691/OG0000695/OG0000713/OG0000858/OG0000885/OG0000951/OG0000952/OG0000953/OG0000954/OG0001031/OG0001108/OG0001109/OG0001162/OG0001177/OG0001230/OG0001237/OG0001273/OG0001355/OG0001375/OG0001376/OG0001377/OG0001388/OG0001403/OG0001505	35	BP
GO:0009167	purine ribonucleoside monophosphate metabolic process	35/1160	40/4382	6.62e-16	1.54e-14	6.44e-15	OG0000175/OG0000194/OG0000248/OG0000311/OG0000312/OG0000407/OG0000500/OG0000513/OG0000519/OG0000677/OG0000678/OG0000691/OG0000695/OG0000713/OG0000858/OG0000885/OG0000951/OG0000952/OG0000953/OG0000954/OG0001031/OG0001108/OG0001109/OG0001162/OG0001177/OG0001230/OG0001237/OG0001273/OG0001355/OG0001375/OG0001376/OG0001377/OG0001388/OG0001403/OG0001505	35	BP
GO:0009127	purine nucleoside monophosphate biosynthetic process	33/1160	37/4382	1.32e-15	2.95e-14	1.23e-14	OG0000175/OG0000194/OG0000248/OG0000311/OG0000312/OG0000407/OG0000500/OG0000513/OG0000519/OG0000677/OG0000678/OG0000691/OG0000695/OG0000713/OG0000858/OG0000885/OG0000951/OG0000952/OG0000953/OG0000954/OG0001031/OG0001108/OG0001109/OG0001162/OG0001230/OG0001237/OG0001273/OG0001355/OG0001375/OG0001376/OG0001377/OG0001388/OG0001403	33	BP
GO:0009168	purine ribonucleoside monophosphate biosynthetic process	33/1160	37/4382	1.32e-15	2.95e-14	1.23e-14	OG0000175/OG0000194/OG0000248/OG0000311/OG0000312/OG0000407/OG0000500/OG0000513/OG0000519/OG0000677/OG0000678/OG0000691/OG0000695/OG0000713/OG0000858/OG0000885/OG0000951/OG0000952/OG0000953/OG0000954/OG0001031/OG0001108/OG0001109/OG0001162/OG0001230/OG0001237/OG0001273/OG0001355/OG0001375/OG0001376/OG0001377/OG0001388/OG0001403	33	BP
GO:0006793	phosphorus metabolic process	177/1160	404/4382	1.8e-15	3.93e-14	1.64e-14	OG0000153/OG0000158/OG0000160/OG0000163/OG0000175/OG0000194/OG0000204/OG0000207/OG0000209/OG0000213/OG0000246/OG0000247/OG0000248/OG0000249/OG0000261/OG0000264/OG0000265/OG0000275/OG0000280/OG0000288/OG0000289/OG0000290/OG0000295/OG0000302/OG0000311/OG0000312/OG0000318/OG0000326/OG0000343/OG0000346/OG0000350/OG0000352/OG0000361/OG0000367/OG0000407/OG0000435/OG0000444/OG0000452/OG0000478/OG0000480…	177	BP
GO:0034654	nucleobase-containing compound biosynthetic process	165/1160	370/4382	2.68e-15	5.73e-14	2.4e-14	OG0000153/OG0000158/OG0000175/OG0000176/OG0000194/OG0000204/OG0000205/OG0000207/OG0000209/OG0000213/OG0000248/OG0000249/OG0000265/OG0000280/OG0000281/OG0000285/OG0000288/OG0000289/OG0000291/OG0000295/OG0000311/OG0000312/OG0000326/OG0000335/OG0000338/OG0000341/OG0000352/OG0000353/OG0000361/OG0000372/OG0000407/OG0000444/OG0000452/OG0000461/OG0000462/OG0000474/OG0000481/OG0000500/OG0000508/OG0000512…	165	BP
GO:0032991	protein-containing complex	147/1160	321/4382	7.35e-15	1.54e-13	6.44e-14	OG0000159/OG0000162/OG0000170/OG0000188/OG0000208/OG0000223/OG0000225/OG0000232/OG0000248/OG0000254/OG0000272/OG0000284/OG0000285/OG0000304/OG0000306/OG0000322/OG0000341/OG0000358/OG0000376/OG0000401/OG0000429/OG0000441/OG0000442/OG0000449/OG0000458/OG0000462/OG0000464/OG0000487/OG0000503/OG0000504/OG0000510/OG0000521/OG0000545/OG0000552/OG0000553/OG0000573/OG0000591/OG0000595/OG0000665/OG0000670…	147	CC
GO:0051301	cell division	48/1160	67/4382	9.34e-15	1.92e-13	8.02e-14	OG0000234/OG0000245/OG0000337/OG0000452/OG0000485/OG0000501/OG0000529/OG0000575/OG0000636/OG0000647/OG0000696/OG0000715/OG0000721/OG0000796/OG0000797/OG0000798/OG0000799/OG0000800/OG0000801/OG0000802/OG0000803/OG0000804/OG0000805/OG0000807/OG0000808/OG0000809/OG0000871/OG0000872/OG0000873/OG0000874/OG0000875/OG0000882/OG0000883/OG0000922/OG0000930/OG0000931/OG0001081/OG0001156/OG0001158/OG0001159…	48	BP
GO:0009260	ribonucleotide biosynthetic process	61/1160	96/4382	1.45e-14	2.88e-13	1.2e-13	OG0000153/OG0000158/OG0000175/OG0000194/OG0000209/OG0000213/OG0000248/OG0000249/OG0000288/OG0000289/OG0000295/OG0000311/OG0000312/OG0000326/OG0000407/OG0000481/OG0000500/OG0000513/OG0000519/OG0000545/OG0000591/OG0000666/OG0000677/OG0000678/OG0000691/OG0000695/OG0000713/OG0000743/OG0000858/OG0000878/OG0000879/OG0000885/OG0000904/OG0000951/OG0000952/OG0000953/OG0000954/OG0000981/OG0000987/OG0001017…	61	BP
GO:0046390	ribose phosphate biosynthetic process	61/1160	96/4382	1.45e-14	2.88e-13	1.2e-13	OG0000153/OG0000158/OG0000175/OG0000194/OG0000209/OG0000213/OG0000248/OG0000249/OG0000288/OG0000289/OG0000295/OG0000311/OG0000312/OG0000326/OG0000407/OG0000481/OG0000500/OG0000513/OG0000519/OG0000545/OG0000591/OG0000666/OG0000677/OG0000678/OG0000691/OG0000695/OG0000713/OG0000743/OG0000858/OG0000878/OG0000879/OG0000885/OG0000904/OG0000951/OG0000952/OG0000953/OG0000954/OG0000981/OG0000987/OG0001017…	61	BP
GO:0016043	cellular component organization	139/1160	303/4382	3.73e-14	7.23e-13	3.02e-13	OG0000159/OG0000197/OG0000225/OG0000234/OG0000245/OG0000285/OG0000291/OG0000306/OG0000307/OG0000321/OG0000322/OG0000336/OG0000337/OG0000357/OG0000358/OG0000384/OG0000389/OG0000413/OG0000436/OG0000441/OG0000442/OG0000452/OG0000464/OG0000465/OG0000468/OG0000510/OG0000529/OG0000552/OG0000565/OG0000568/OG0000586/OG0000587/OG0000588/OG0000618/OG0000631/OG0000636/OG0000649/OG0000670/OG0000674/OG0000681…	139	BP
GO:0040007	growth	65/1160	107/4382	4.56e-14	8.7e-13	3.63e-13	OG0000162/OG0000206/OG0000212/OG0000271/OG0000280/OG0000288/OG0000309/OG0000326/OG0000401/OG0000402/OG0000407/OG0000409/OG0000447/OG0000464/OG0000484/OG0000487/OG0000488/OG0000510/OG0000565/OG0000643/OG0000665/OG0000689/OG0000800/OG0000802/OG0000807/OG0000828/OG0000829/OG0000878/OG0000883/OG0000884/OG0000887/OG0000894/OG0000984/OG0000986/OG0001004/OG0001020/OG0001049/OG0001071/OG0001087/OG0001088…	65	BP
GO:0006796	phosphate-containing compound metabolic process	169/1160	392/4382	5.36e-14	1e-12	4.2e-13	OG0000153/OG0000158/OG0000160/OG0000163/OG0000175/OG0000194/OG0000204/OG0000207/OG0000209/OG0000213/OG0000246/OG0000247/OG0000248/OG0000249/OG0000261/OG0000264/OG0000265/OG0000275/OG0000280/OG0000288/OG0000289/OG0000290/OG0000295/OG0000302/OG0000311/OG0000312/OG0000318/OG0000326/OG0000343/OG0000346/OG0000350/OG0000361/OG0000367/OG0000407/OG0000435/OG0000478/OG0000480/OG0000481/OG0000488/OG0000500…	169	BP
GO:0009628	response to abiotic stimulus	61/1160	98/4382	5.82e-14	1.07e-12	4.47e-13	OG0000201/OG0000205/OG0000207/OG0000218/OG0000241/OG0000242/OG0000254/OG0000285/OG0000304/OG0000306/OG0000345/OG0000409/OG0000441/OG0000442/OG0000476/OG0000478/OG0000501/OG0000552/OG0000553/OG0000560/OG0000723/OG0000767/OG0000768/OG0000780/OG0000811/OG0000896/OG0000949/OG0000975/OG0001030/OG0001040/OG0001048/OG0001049/OG0001053/OG0001070/OG0001086/OG0001103/OG0001104/OG0001108/OG0001122/OG0001130…	61	BP
GO:0043648	dicarboxylic acid metabolic process	42/1160	57/4382	9.36e-14	1.69e-12	7.07e-13	OG0000164/OG0000175/OG0000204/OG0000209/OG0000214/OG0000290/OG0000317/OG0000333/OG0000361/OG0000387/OG0000418/OG0000470/OG0000487/OG0000570/OG0000664/OG0000780/OG0000823/OG0000828/OG0000830/OG0000855/OG0000856/OG0000924/OG0000925/OG0001031/OG0001047/OG0001096/OG0001097/OG0001134/OG0001146/OG0001198/OG0001200/OG0001221/OG0001222/OG0001230/OG0001235/OG0001282/OG0001362/OG0001379/OG0001391/OG0001408…	42	BP
GO:0033013	tetrapyrrole metabolic process	33/1160	40/4382	1.57e-13	2.76e-12	1.15e-12	OG0000153/OG0000166/OG0000175/OG0000317/OG0000388/OG0000423/OG0000524/OG0000562/OG0000598/OG0000630/OG0000700/OG0000716/OG0000717/OG0000718/OG0000748/OG0000934/OG0000935/OG0000936/OG0000937/OG0000939/OG0000940/OG0000941/OG0000991/OG0001027/OG0001031/OG0001045/OG0001046/OG0001170/OG0001185/OG0001230/OG0001336/OG0001385/OG0001419	33	BP
GO:0043603	cellular amide metabolic process	122/1160	259/4382	1.58e-13	2.76e-12	1.15e-12	OG0000158/OG0000175/OG0000209/OG0000229/OG0000240/OG0000249/OG0000274/OG0000284/OG0000294/OG0000316/OG0000318/OG0000334/OG0000401/OG0000417/OG0000418/OG0000440/OG0000464/OG0000474/OG0000484/OG0000503/OG0000510/OG0000545/OG0000560/OG0000569/OG0000572/OG0000591/OG0000607/OG0000649/OG0000666/OG0000683/OG0000687/OG0000688/OG0000689/OG0000690/OG0000692/OG0000728/OG0000733/OG0000741/OG0000752/OG0000753…	122	BP
GO:0008610	lipid biosynthetic process	64/1160	108/4382	3.72e-13	6.39e-12	2.67e-12	OG0000153/OG0000175/OG0000216/OG0000246/OG0000247/OG0000261/OG0000265/OG0000271/OG0000281/OG0000325/OG0000352/OG0000368/OG0000369/OG0000396/OG0000435/OG0000489/OG0000534/OG0000617/OG0000661/OG0000665/OG0000666/OG0000667/OG0000685/OG0000693/OG0000714/OG0000787/OG0000887/OG0000891/OG0000955/OG0000959/OG0000981/OG0000984/OG0000985/OG0001007/OG0001009/OG0001011/OG0001031/OG0001098/OG0001182/OG0001183…	64	BP
GO:0072521	purine-containing compound metabolic process	61/1160	101/4382	4.12e-13	6.96e-12	2.91e-12	OG0000175/OG0000194/OG0000209/OG0000248/OG0000249/OG0000289/OG0000311/OG0000312/OG0000407/OG0000418/OG0000500/OG0000503/OG0000513/OG0000519/OG0000545/OG0000591/OG0000592/OG0000629/OG0000666/OG0000677/OG0000678/OG0000691/OG0000694/OG0000695/OG0000713/OG0000760/OG0000827/OG0000858/OG0000864/OG0000885/OG0000904/OG0000951/OG0000952/OG0000953/OG0000954/OG0000981/OG0001017/OG0001031/OG0001104/OG0001108…	61	BP
GO:0006753	nucleoside phosphate metabolic process	88/1160	169/4382	4.57e-13	7.61e-12	3.18e-12	OG0000153/OG0000158/OG0000175/OG0000194/OG0000204/OG0000207/OG0000209/OG0000213/OG0000248/OG0000249/OG0000275/OG0000280/OG0000288/OG0000289/OG0000295/OG0000311/OG0000312/OG0000326/OG0000361/OG0000407/OG0000481/OG0000500/OG0000503/OG0000513/OG0000519/OG0000545/OG0000546/OG0000570/OG0000591/OG0000592/OG0000629/OG0000666/OG0000677/OG0000678/OG0000691/OG0000695/OG0000713/OG0000743/OG0000760/OG0000780…	88	BP
GO:0033014	tetrapyrrole biosynthetic process	32/1160	39/4382	4.99e-13	8.17e-12	3.41e-12	OG0000153/OG0000166/OG0000175/OG0000317/OG0000388/OG0000423/OG0000524/OG0000562/OG0000598/OG0000630/OG0000700/OG0000716/OG0000717/OG0000718/OG0000934/OG0000935/OG0000936/OG0000937/OG0000939/OG0000940/OG0000941/OG0000991/OG0001027/OG0001031/OG0001045/OG0001046/OG0001170/OG0001185/OG0001230/OG0001336/OG0001385/OG0001419	32	BP
GO:0009117	nucleotide metabolic process	87/1160	167/4382	6.05e-13	9.75e-12	4.08e-12	OG0000153/OG0000158/OG0000175/OG0000194/OG0000204/OG0000207/OG0000209/OG0000213/OG0000248/OG0000249/OG0000275/OG0000280/OG0000288/OG0000289/OG0000295/OG0000311/OG0000312/OG0000326/OG0000361/OG0000407/OG0000481/OG0000500/OG0000503/OG0000513/OG0000519/OG0000545/OG0000546/OG0000570/OG0000591/OG0000592/OG0000629/OG0000666/OG0000677/OG0000678/OG0000691/OG0000695/OG0000713/OG0000743/OG0000760/OG0000780…	87	BP
GO:0072527	pyrimidine-containing compound metabolic process	34/1160	43/4382	6.88e-13	1.09e-11	4.56e-12	OG0000153/OG0000158/OG0000163/OG0000175/OG0000207/OG0000209/OG0000213/OG0000280/OG0000288/OG0000289/OG0000299/OG0000326/OG0000480/OG0000481/OG0000546/OG0000629/OG0000743/OG0000780/OG0000878/OG0000879/OG0000887/OG0000981/OG0000984/OG0000987/OG0001009/OG0001017/OG0001028/OG0001114/OG0001115/OG0001152/OG0001196/OG0001230/OG0001306/OG0001362	34	BP
GO:0005975	carbohydrate metabolic process	79/1160	149/4382	2.25e-12	3.52e-11	1.47e-11	OG0000153/OG0000158/OG0000175/OG0000194/OG0000198/OG0000248/OG0000261/OG0000264/OG0000265/OG0000275/OG0000280/OG0000281/OG0000325/OG0000334/OG0000342/OG0000346/OG0000352/OG0000353/OG0000354/OG0000368/OG0000369/OG0000396/OG0000444/OG0000489/OG0000500/OG0000544/OG0000578/OG0000591/OG0000592/OG0000594/OG0000609/OG0000617/OG0000640/OG0000661/OG0000667/OG0000686/OG0000696/OG0000787/OG0000803/OG0000864…	79	BP
GO:0006163	purine nucleotide metabolic process	56/1160	92/4382	2.47e-12	3.81e-11	1.59e-11	OG0000175/OG0000194/OG0000209/OG0000248/OG0000249/OG0000311/OG0000312/OG0000407/OG0000500/OG0000503/OG0000513/OG0000519/OG0000545/OG0000591/OG0000592/OG0000629/OG0000666/OG0000677/OG0000678/OG0000691/OG0000695/OG0000713/OG0000760/OG0000827/OG0000858/OG0000864/OG0000885/OG0000904/OG0000951/OG0000952/OG0000953/OG0000954/OG0000981/OG0001017/OG0001031/OG0001108/OG0001109/OG0001140/OG0001162/OG0001177…	56	BP
GO:0065003	protein-containing complex assembly	55/1160	90/4382	3.1e-12	4.71e-11	1.97e-11	OG0000357/OG0000436/OG0000441/OG0000442/OG0000464/OG0000510/OG0000552/OG0000631/OG0000698/OG0000768/OG0000779/OG0000809/OG0000814/OG0000815/OG0000816/OG0000817/OG0000818/OG0000875/OG0000881/OG0000882/OG0000931/OG0000949/OG0000960/OG0000996/OG0000997/OG0001023/OG0001048/OG0001049/OG0001086/OG0001100/OG0001103/OG0001105/OG0001122/OG0001124/OG0001150/OG0001156/OG0001167/OG0001175/OG0001205/OG0001207…	55	BP
GO:0009059	macromolecule biosynthetic process	195/1160	489/4382	4.43e-12	6.63e-11	2.77e-11	OG0000153/OG0000158/OG0000175/OG0000205/OG0000206/OG0000209/OG0000213/OG0000234/OG0000240/OG0000265/OG0000280/OG0000281/OG0000284/OG0000285/OG0000291/OG0000294/OG0000309/OG0000321/OG0000325/OG0000334/OG0000335/OG0000336/OG0000338/OG0000341/OG0000352/OG0000353/OG0000368/OG0000369/OG0000372/OG0000396/OG0000401/OG0000402/OG0000413/OG0000444/OG0000452/OG0000461/OG0000462/OG0000464/OG0000465/OG0000471…	195	BP
GO:0034645	cellular macromolecule biosynthetic process	193/1160	483/4382	4.68e-12	6.92e-11	2.89e-11	OG0000153/OG0000158/OG0000175/OG0000205/OG0000206/OG0000209/OG0000213/OG0000234/OG0000240/OG0000265/OG0000280/OG0000281/OG0000284/OG0000285/OG0000291/OG0000294/OG0000309/OG0000321/OG0000325/OG0000334/OG0000335/OG0000336/OG0000338/OG0000341/OG0000352/OG0000353/OG0000368/OG0000369/OG0000372/OG0000396/OG0000401/OG0000402/OG0000413/OG0000444/OG0000452/OG0000461/OG0000462/OG0000464/OG0000465/OG0000471…	193	BP
GO:0072528	pyrimidine-containing compound biosynthetic process	30/1160	37/4382	4.96e-12	7.23e-11	3.02e-11	OG0000153/OG0000158/OG0000163/OG0000175/OG0000207/OG0000209/OG0000213/OG0000288/OG0000289/OG0000326/OG0000480/OG0000481/OG0000546/OG0000743/OG0000878/OG0000879/OG0000887/OG0000981/OG0000984/OG0000987/OG0001009/OG0001017/OG0001028/OG0001114/OG0001115/OG0001152/OG0001196/OG0001230/OG0001306/OG0001362	30	BP
GO:0009150	purine ribonucleotide metabolic process	55/1160	91/4382	5.87e-12	8.43e-11	3.52e-11	OG0000175/OG0000194/OG0000209/OG0000248/OG0000249/OG0000311/OG0000312/OG0000407/OG0000500/OG0000503/OG0000513/OG0000519/OG0000545/OG0000591/OG0000592/OG0000666/OG0000677/OG0000678/OG0000691/OG0000695/OG0000713/OG0000760/OG0000827/OG0000858/OG0000864/OG0000885/OG0000904/OG0000951/OG0000952/OG0000953/OG0000954/OG0000981/OG0001017/OG0001031/OG0001108/OG0001109/OG0001140/OG0001162/OG0001177/OG0001230…	55	BP
GO:0032787	monocarboxylic acid metabolic process	63/1160	111/4382	8.35e-12	1.17e-10	4.87e-11	OG0000153/OG0000175/OG0000194/OG0000216/OG0000246/OG0000247/OG0000248/OG0000249/OG0000252/OG0000290/OG0000334/OG0000387/OG0000418/OG0000435/OG0000500/OG0000545/OG0000572/OG0000591/OG0000592/OG0000594/OG0000664/OG0000665/OG0000666/OG0000693/OG0000752/OG0000780/OG0000864/OG0000885/OG0000887/OG0000904/OG0001008/OG0001009/OG0001031/OG0001043/OG0001147/OG0001148/OG0001149/OG0001178/OG0001179/OG0001180…	63	BP
GO:0043933	protein-containing complex subunit organization	63/1160	111/4382	8.35e-12	1.17e-10	4.87e-11	OG0000291/OG0000357/OG0000436/OG0000441/OG0000442/OG0000464/OG0000510/OG0000552/OG0000631/OG0000698/OG0000741/OG0000768/OG0000779/OG0000809/OG0000814/OG0000815/OG0000816/OG0000817/OG0000818/OG0000875/OG0000881/OG0000882/OG0000931/OG0000949/OG0000960/OG0000986/OG0000996/OG0000997/OG0001023/OG0001048/OG0001049/OG0001053/OG0001079/OG0001086/OG0001100/OG0001103/OG0001105/OG0001111/OG0001122/OG0001124…	63	BP
GO:0043604	amide biosynthetic process	106/1160	226/4382	1.01e-11	1.39e-10	5.82e-11	OG0000158/OG0000175/OG0000240/OG0000249/OG0000284/OG0000294/OG0000318/OG0000334/OG0000401/OG0000418/OG0000464/OG0000474/OG0000484/OG0000510/OG0000560/OG0000569/OG0000572/OG0000591/OG0000607/OG0000649/OG0000666/OG0000683/OG0000687/OG0000688/OG0000689/OG0000690/OG0000692/OG0000728/OG0000733/OG0000741/OG0000752/OG0000753/OG0000755/OG0000779/OG0000780/OG0000791/OG0000798/OG0000835/OG0000878/OG0000879…	106	BP
GO:0072330	monocarboxylic acid biosynthetic process	37/1160	52/4382	1.66e-11	2.26e-10	9.45e-11	OG0000194/OG0000216/OG0000248/OG0000418/OG0000500/OG0000572/OG0000665/OG0000666/OG0000693/OG0000752/OG0000780/OG0000885/OG0001009/OG0001031/OG0001147/OG0001148/OG0001149/OG0001178/OG0001179/OG0001180/OG0001198/OG0001199/OG0001200/OG0001201/OG0001202/OG0001203/OG0001204/OG0001230/OG0001273/OG0001277/OG0001295/OG0001296/OG0001331/OG0001362/OG0001392/OG0001428/OG0001465	37	BP
GO:0016874	ligase activity	71/1160	133/4382	2.02e-11	2.72e-10	1.14e-10	OG0000234/OG0000249/OG0000294/OG0000302/OG0000312/OG0000326/OG0000344/OG0000361/OG0000386/OG0000407/OG0000418/OG0000484/OG0000503/OG0000504/OG0000513/OG0000519/OG0000545/OG0000561/OG0000569/OG0000603/OG0000665/OG0000666/OG0000669/OG0000678/OG0000687/OG0000688/OG0000717/OG0000718/OG0000733/OG0000780/OG0000798/OG0000799/OG0000801/OG0000804/OG0000806/OG0000858/OG0000878/OG0000879/OG0000899/OG0000950…	71	MF
GO:0006220	pyrimidine nucleotide metabolic process	25/1160	29/4382	2.3e-11	3.05e-10	1.27e-10	OG0000153/OG0000158/OG0000175/OG0000207/OG0000209/OG0000213/OG0000280/OG0000288/OG0000289/OG0000326/OG0000481/OG0000546/OG0000629/OG0000743/OG0000780/OG0000878/OG0000879/OG0000981/OG0000984/OG0000987/OG0001017/OG0001028/OG0001152/OG0001196/OG0001230	25	BP
GO:0016829	lyase activity	91/1160	187/4382	2.66e-11	3.47e-10	1.45e-10	OG0000153/OG0000158/OG0000175/OG0000188/OG0000198/OG0000201/OG0000203/OG0000208/OG0000209/OG0000214/OG0000227/OG0000229/OG0000230/OG0000246/OG0000248/OG0000311/OG0000312/OG0000315/OG0000317/OG0000323/OG0000324/OG0000334/OG0000342/OG0000355/OG0000357/OG0000388/OG0000396/OG0000423/OG0000447/OG0000487/OG0000545/OG0000564/OG0000565/OG0000587/OG0000588/OG0000593/OG0000594/OG0000627/OG0000664/OG0000684…	91	MF
GO:0006221	pyrimidine nucleotide biosynthetic process	22/1160	24/4382	2.68e-11	3.47e-10	1.45e-10	OG0000153/OG0000158/OG0000175/OG0000207/OG0000209/OG0000213/OG0000288/OG0000289/OG0000326/OG0000481/OG0000546/OG0000743/OG0000878/OG0000879/OG0000981/OG0000984/OG0000987/OG0001017/OG0001028/OG0001152/OG0001196/OG0001230	22	BP
GO:0044255	cellular lipid metabolic process	68/1160	126/4382	2.84e-11	3.63e-10	1.52e-10	OG0000153/OG0000175/OG0000209/OG0000216/OG0000246/OG0000247/OG0000261/OG0000265/OG0000271/OG0000281/OG0000325/OG0000334/OG0000352/OG0000368/OG0000369/OG0000396/OG0000435/OG0000489/OG0000534/OG0000617/OG0000661/OG0000665/OG0000666/OG0000667/OG0000685/OG0000693/OG0000787/OG0000803/OG0000887/OG0000891/OG0000892/OG0000955/OG0000959/OG0000981/OG0000984/OG0000985/OG0001007/OG0001008/OG0001009/OG0001011…	68	BP
GO:0009235	cobalamin metabolic process	20/1160	21/4382	3.99e-11	4.98e-10	2.08e-10	OG0000153/OG0000175/OG0000562/OG0000598/OG0000716/OG0000717/OG0000718/OG0000934/OG0000935/OG0000936/OG0000937/OG0000939/OG0000940/OG0000941/OG0001031/OG0001045/OG0001046/OG0001185/OG0001230/OG0001336	20	BP
GO:0009236	cobalamin biosynthetic process	20/1160	21/4382	3.99e-11	4.98e-10	2.08e-10	OG0000153/OG0000175/OG0000562/OG0000598/OG0000716/OG0000717/OG0000718/OG0000934/OG0000935/OG0000936/OG0000937/OG0000939/OG0000940/OG0000941/OG0001031/OG0001045/OG0001046/OG0001185/OG0001230/OG0001336	20	BP
GO:0071705	nitrogen compound transport	58/1160	102/4382	5.22e-11	6.43e-10	2.69e-10	OG0000221/OG0000237/OG0000283/OG0000308/OG0000410/OG0000411/OG0000465/OG0000490/OG0000491/OG0000492/OG0000603/OG0000674/OG0000675/OG0000717/OG0000718/OG0000724/OG0000771/OG0000802/OG0000817/OG0000818/OG0000839/OG0000849/OG0000851/OG0000871/OG0000872/OG0000873/OG0000886/OG0000960/OG0000964/OG0000968/OG0000970/OG0000971/OG0000972/OG0000973/OG0000974/OG0000993/OG0001014/OG0001015/OG0001016/OG0001061…	58	BP
GO:0098552	side of membrane	24/1160	28/4382	7.61e-11	9.27e-10	3.88e-10	OG0000206/OG0000358/OG0000413/OG0000436/OG0000720/OG0000739/OG0000808/OG0000816/OG0000817/OG0000818/OG0000857/OG0000874/OG0001021/OG0001022/OG0001063/OG0001153/OG0001159/OG0001164/OG0001165/OG0001169/OG0001253/OG0001263/OG0001293/OG0001316	24	CC
GO:0043650	dicarboxylic acid biosynthetic process	25/1160	30/4382	1.03e-10	1.25e-09	5.2e-10	OG0000164/OG0000214/OG0000290/OG0000333/OG0000387/OG0000418/OG0000470/OG0000570/OG0000664/OG0000780/OG0000823/OG0000856/OG0001031/OG0001047/OG0001096/OG0001097/OG0001146/OG0001198/OG0001200/OG0001230/OG0001235/OG0001362/OG0001391/OG0001408/OG0001432	25	BP
GO:0033036	macromolecule localization	55/1160	96/4382	1.12e-10	1.34e-09	5.59e-10	OG0000237/OG0000272/OG0000283/OG0000358/OG0000389/OG0000449/OG0000450/OG0000465/OG0000468/OG0000490/OG0000491/OG0000492/OG0000568/OG0000618/OG0000670/OG0000674/OG0000675/OG0000724/OG0000788/OG0000789/OG0000845/OG0000871/OG0000872/OG0000873/OG0000886/OG0000960/OG0000964/OG0000968/OG0000970/OG0000971/OG0000972/OG0000973/OG0000974/OG0000993/OG0001014/OG0001015/OG0001016/OG0001022/OG0001063/OG0001093…	55	BP
GO:0071702	organic substance transport	71/1160	138/4382	1.91e-10	2.25e-09	9.39e-10	OG0000170/OG0000221/OG0000237/OG0000272/OG0000283/OG0000329/OG0000389/OG0000449/OG0000450/OG0000465/OG0000468/OG0000490/OG0000491/OG0000492/OG0000568/OG0000595/OG0000618/OG0000670/OG0000674/OG0000675/OG0000717/OG0000718/OG0000724/OG0000776/OG0000788/OG0000789/OG0000802/OG0000817/OG0000818/OG0000845/OG0000849/OG0000851/OG0000871/OG0000872/OG0000873/OG0000886/OG0000928/OG0000960/OG0000964/OG0000968…	71	BP
GO:0045184	establishment of protein localization	41/1160	64/4382	2.38e-10	2.77e-09	1.16e-09	OG0000237/OG0000283/OG0000358/OG0000490/OG0000491/OG0000492/OG0000674/OG0000675/OG0000724/OG0000871/OG0000872/OG0000873/OG0000886/OG0000960/OG0000964/OG0000968/OG0000970/OG0000971/OG0000972/OG0000973/OG0000974/OG0000993/OG0001014/OG0001015/OG0001016/OG0001022/OG0001063/OG0001093/OG0001094/OG0001112/OG0001158/OG0001170/OG0001250/OG0001251/OG0001253/OG0001308/OG0001309/OG0001332/OG0001413/OG0001435…	41	BP
GO:0072522	purine-containing compound biosynthetic process	49/1160	83/4382	2.82e-10	3.25e-09	1.36e-09	OG0000175/OG0000194/OG0000248/OG0000249/OG0000311/OG0000312/OG0000407/OG0000418/OG0000500/OG0000513/OG0000519/OG0000545/OG0000591/OG0000666/OG0000677/OG0000678/OG0000691/OG0000694/OG0000695/OG0000713/OG0000858/OG0000885/OG0000904/OG0000951/OG0000952/OG0000953/OG0000954/OG0000981/OG0001017/OG0001031/OG0001108/OG0001109/OG0001162/OG0001177/OG0001230/OG0001237/OG0001273/OG0001275/OG0001321/OG0001355…	49	BP
GO:1902494	catalytic complex	61/1160	113/4382	3.05e-10	3.47e-09	1.45e-09	OG0000159/OG0000162/OG0000188/OG0000208/OG0000225/OG0000248/OG0000254/OG0000306/OG0000441/OG0000442/OG0000458/OG0000462/OG0000503/OG0000504/OG0000545/OG0000552/OG0000553/OG0000591/OG0000665/OG0000670/OG0000767/OG0000769/OG0000770/OG0000789/OG0000790/OG0000827/OG0000828/OG0000878/OG0000894/OG0000922/OG0000959/OG0001002/OG0001029/OG0001069/OG0001071/OG0001078/OG0001102/OG0001125/OG0001126/OG0001140…	61	CC
GO:0010467	gene expression	184/1160	476/4382	4.71e-10	5.31e-09	2.22e-09	OG0000158/OG0000162/OG0000186/OG0000196/OG0000206/OG0000212/OG0000213/OG0000216/OG0000218/OG0000219/OG0000240/OG0000256/OG0000284/OG0000291/OG0000294/OG0000296/OG0000309/OG0000310/OG0000323/OG0000324/OG0000334/OG0000335/OG0000341/OG0000357/OG0000372/OG0000401/OG0000424/OG0000432/OG0000436/OG0000461/OG0000464/OG0000474/OG0000477/OG0000484/OG0000502/OG0000508/OG0000510/OG0000512/OG0000525/OG0000540…	184	BP
GO:0006790	sulfur compound metabolic process	64/1160	122/4382	5.44e-10	6.06e-09	2.53e-09	OG0000158/OG0000163/OG0000175/OG0000209/OG0000216/OG0000223/OG0000249/OG0000274/OG0000299/OG0000418/OG0000440/OG0000447/OG0000480/OG0000503/OG0000555/OG0000565/OG0000567/OG0000572/OG0000581/OG0000591/OG0000643/OG0000666/OG0000692/OG0000694/OG0000732/OG0000752/OG0000827/OG0000887/OG0000890/OG0000904/OG0000981/OG0000998/OG0001009/OG0001026/OG0001030/OG0001031/OG0001104/OG0001105/OG0001114/OG0001115…	64	BP
GO:0031226	intrinsic component of plasma membrane	69/1160	137/4382	1.16e-09	1.28e-08	5.36e-09	OG0000206/OG0000221/OG0000309/OG0000329/OG0000337/OG0000429/OG0000450/OG0000465/OG0000491/OG0000492/OG0000536/OG0000567/OG0000586/OG0000606/OG0000616/OG0000622/OG0000630/OG0000658/OG0000663/OG0000670/OG0000675/OG0000678/OG0000681/OG0000739/OG0000771/OG0000788/OG0000796/OG0000797/OG0000800/OG0000802/OG0000807/OG0000816/OG0000817/OG0000818/OG0000832/OG0000853/OG0000861/OG0000871/OG0000872/OG0000889…	69	CC
GO:0009141	nucleoside triphosphate metabolic process	30/1160	42/4382	1.26e-09	1.37e-08	5.74e-09	OG0000158/OG0000175/OG0000194/OG0000207/OG0000248/OG0000280/OG0000326/OG0000500/OG0000546/OG0000629/OG0000677/OG0000678/OG0000760/OG0000885/OG0000951/OG0000952/OG0000953/OG0000954/OG0000981/OG0000987/OG0001017/OG0001108/OG0001152/OG0001177/OG0001196/OG0001273/OG0001375/OG0001376/OG0001377/OG0001505	30	BP
GO:0006164	purine nucleotide biosynthetic process	47/1160	81/4382	1.47e-09	1.58e-08	6.59e-09	OG0000175/OG0000194/OG0000248/OG0000249/OG0000311/OG0000312/OG0000407/OG0000500/OG0000513/OG0000519/OG0000545/OG0000591/OG0000666/OG0000677/OG0000678/OG0000691/OG0000695/OG0000713/OG0000858/OG0000885/OG0000904/OG0000951/OG0000952/OG0000953/OG0000954/OG0000981/OG0001017/OG0001031/OG0001108/OG0001109/OG0001162/OG0001177/OG0001230/OG0001237/OG0001273/OG0001275/OG0001321/OG0001355/OG0001362/OG0001375…	47	BP
GO:0009152	purine ribonucleotide biosynthetic process	47/1160	81/4382	1.47e-09	1.58e-08	6.59e-09	OG0000175/OG0000194/OG0000248/OG0000249/OG0000311/OG0000312/OG0000407/OG0000500/OG0000513/OG0000519/OG0000545/OG0000591/OG0000666/OG0000677/OG0000678/OG0000691/OG0000695/OG0000713/OG0000858/OG0000885/OG0000904/OG0000951/OG0000952/OG0000953/OG0000954/OG0000981/OG0001017/OG0001031/OG0001108/OG0001109/OG0001162/OG0001177/OG0001230/OG0001237/OG0001273/OG0001275/OG0001321/OG0001355/OG0001362/OG0001375…	47	BP
GO:0000910	cytokinesis	17/1160	18/4382	1.91e-09	2e-08	8.37e-09	OG0000245/OG0000337/OG0000529/OG0000636/OG0000796/OG0000797/OG0000802/OG0000807/OG0000808/OG0000809/OG0000875/OG0000931/OG0001159/OG0001160/OG0001169/OG0001390/OG0001514	17	BP
GO:0009220	pyrimidine ribonucleotide biosynthetic process	17/1160	18/4382	1.91e-09	2e-08	8.37e-09	OG0000153/OG0000158/OG0000175/OG0000209/OG0000213/OG0000288/OG0000289/OG0000326/OG0000481/OG0000743/OG0000878/OG0000879/OG0000981/OG0000987/OG0001017/OG0001028/OG0001230	17	BP
GO:0043492	ATPase activity, coupled to movement of substances	15/1160	15/4382	2.05e-09	2.11e-08	8.82e-09	OG0000428/OG0000663/OG0000670/OG0000677/OG0000678/OG0000789/OG0000951/OG0000952/OG0000953/OG0000954/OG0001250/OG0001375/OG0001376/OG0001377/OG0001492	15	MF
GO:0051082	unfolded protein binding	15/1160	15/4382	2.05e-09	2.11e-08	8.82e-09	OG0000303/OG0000304/OG0000723/OG0000768/OG0000844/OG0000867/OG0000868/OG0000960/OG0001048/OG0001049/OG0001156/OG0001158/OG0001187/OG0001332/OG0001398	15	MF
GO:0008654	phospholipid biosynthetic process	32/1160	47/4382	2.41e-09	2.45e-08	1.02e-08	OG0000175/OG0000246/OG0000247/OG0000261/OG0000435/OG0000534/OG0000661/OG0000667/OG0000685/OG0000887/OG0000955/OG0000959/OG0000981/OG0000984/OG0001031/OG0001098/OG0001182/OG0001183/OG0001191/OG0001200/OG0001204/OG0001213/OG0001230/OG0001236/OG0001239/OG0001297/OG0001307/OG0001330/OG0001331/OG0001362/OG0001422/OG0001510	32	BP
GO:0008104	protein localization	41/1160	68/4382	3.46e-09	3.49e-08	1.46e-08	OG0000237/OG0000283/OG0000358/OG0000490/OG0000491/OG0000492/OG0000674/OG0000675/OG0000724/OG0000871/OG0000872/OG0000873/OG0000886/OG0000960/OG0000964/OG0000968/OG0000970/OG0000971/OG0000972/OG0000973/OG0000974/OG0000993/OG0001014/OG0001015/OG0001016/OG0001022/OG0001063/OG0001093/OG0001094/OG0001112/OG0001158/OG0001170/OG0001250/OG0001251/OG0001253/OG0001308/OG0001309/OG0001332/OG0001413/OG0001435…	41	BP
GO:0009218	pyrimidine ribonucleotide metabolic process	18/1160	20/4382	3.97e-09	3.97e-08	1.66e-08	OG0000153/OG0000158/OG0000175/OG0000209/OG0000213/OG0000288/OG0000289/OG0000326/OG0000481/OG0000629/OG0000743/OG0000878/OG0000879/OG0000981/OG0000987/OG0001017/OG0001028/OG0001230	18	BP
GO:0009653	anatomical structure morphogenesis	24/1160	31/4382	4.13e-09	4.04e-08	1.69e-08	OG0000234/OG0000305/OG0000321/OG0000413/OG0000452/OG0000465/OG0000565/OG0000586/OG0000681/OG0000696/OG0000797/OG0000798/OG0000799/OG0000800/OG0000801/OG0000802/OG0000803/OG0000804/OG0000805/OG0000806/OG0000955/OG0000985/OG0001169/OG0001514	24	BP
GO:0048869	cellular developmental process	24/1160	31/4382	4.13e-09	4.04e-08	1.69e-08	OG0000234/OG0000305/OG0000321/OG0000413/OG0000452/OG0000465/OG0000565/OG0000586/OG0000681/OG0000696/OG0000797/OG0000798/OG0000799/OG0000800/OG0000801/OG0000802/OG0000803/OG0000804/OG0000805/OG0000806/OG0000955/OG0000985/OG0001169/OG0001514	24	BP
GO:0006644	phospholipid metabolic process	33/1160	50/4382	4.58e-09	4.45e-08	1.86e-08	OG0000175/OG0000246/OG0000247/OG0000261/OG0000435/OG0000534/OG0000661/OG0000667/OG0000685/OG0000887/OG0000892/OG0000955/OG0000959/OG0000981/OG0000984/OG0001031/OG0001098/OG0001182/OG0001183/OG0001191/OG0001200/OG0001204/OG0001213/OG0001230/OG0001236/OG0001239/OG0001297/OG0001307/OG0001330/OG0001331/OG0001362/OG0001422/OG0001510	33	BP
GO:0006399	tRNA metabolic process	50/1160	91/4382	5.75e-09	5.53e-08	2.31e-08	OG0000162/OG0000186/OG0000218/OG0000294/OG0000310/OG0000324/OG0000424/OG0000432/OG0000436/OG0000477/OG0000484/OG0000525/OG0000540/OG0000558/OG0000569/OG0000687/OG0000688/OG0000689/OG0000698/OG0000733/OG0000842/OG0000899/OG0001013/OG0001018/OG0001020/OG0001054/OG0001064/OG0001071/OG0001099/OG0001110/OG0001121/OG0001125/OG0001126/OG0001129/OG0001163/OG0001224/OG0001239/OG0001259/OG0001264/OG0001268…	50	BP
GO:0045229	external encapsulating structure organization	31/1160	46/4382	6.34e-09	6.04e-08	2.52e-08	OG0000234/OG0000321/OG0000358/OG0000452/OG0000465/OG0000586/OG0000587/OG0000588/OG0000618/OG0000696/OG0000697/OG0000797/OG0000798/OG0000799/OG0000800/OG0000801/OG0000802/OG0000803/OG0000804/OG0000805/OG0000806/OG0000844/OG0000845/OG0000857/OG0000955/OG0000985/OG0001022/OG0001063/OG0001197/OG0001253/OG0001332	31	BP
GO:0009247	glycolipid biosynthetic process	16/1160	17/4382	6.9e-09	6.46e-08	2.7e-08	OG0000261/OG0000271/OG0000661/OG0000667/OG0000955/OG0001007/OG0001031/OG0001182/OG0001200/OG0001213/OG0001236/OG0001307/OG0001314/OG0001330/OG0001331/OG0001422	16	BP
GO:0046467	membrane lipid biosynthetic process	16/1160	17/4382	6.9e-09	6.46e-08	2.7e-08	OG0000261/OG0000271/OG0000661/OG0000667/OG0000955/OG0001007/OG0001031/OG0001182/OG0001200/OG0001213/OG0001236/OG0001307/OG0001314/OG0001330/OG0001331/OG0001422	16	BP
GO:0046040	IMP metabolic process	14/1160	14/4382	7.83e-09	7.26e-08	3.03e-08	OG0000175/OG0000311/OG0000312/OG0000407/OG0000513/OG0000519/OG0000691/OG0000695/OG0000858/OG0001162/OG0001230/OG0001355/OG0001388/OG0001403	14	BP
GO:0042398	cellular modified amino acid biosynthetic process	20/1160	24/4382	8.56e-09	7.87e-08	3.29e-08	OG0000318/OG0000418/OG0000692/OG0000780/OG0000798/OG0000998/OG0001030/OG0001096/OG0001097/OG0001105/OG0001146/OG0001147/OG0001148/OG0001149/OG0001198/OG0001227/OG0001362/OG0001374/OG0001391/OG0001408	20	BP
GO:0034660	ncRNA metabolic process	74/1160	156/4382	8.76e-09	7.98e-08	3.33e-08	OG0000162/OG0000186/OG0000196/OG0000212/OG0000218/OG0000219/OG0000256/OG0000284/OG0000294/OG0000296/OG0000310/OG0000323/OG0000324/OG0000357/OG0000424/OG0000432/OG0000436/OG0000477/OG0000484/OG0000512/OG0000525/OG0000540/OG0000558/OG0000569/OG0000601/OG0000650/OG0000655/OG0000687/OG0000688/OG0000689/OG0000698/OG0000733/OG0000738/OG0000795/OG0000842/OG0000881/OG0000882/OG0000899/OG0000921/OG0001013…	74	BP
GO:0005887	integral component of plasma membrane	64/1160	129/4382	1.03e-08	9.28e-08	3.88e-08	OG0000206/OG0000221/OG0000309/OG0000329/OG0000337/OG0000429/OG0000450/OG0000465/OG0000491/OG0000492/OG0000536/OG0000567/OG0000586/OG0000606/OG0000616/OG0000622/OG0000630/OG0000658/OG0000663/OG0000670/OG0000675/OG0000678/OG0000681/OG0000739/OG0000771/OG0000788/OG0000796/OG0000797/OG0000800/OG0000802/OG0000807/OG0000832/OG0000853/OG0000861/OG0000871/OG0000872/OG0000889/OG0000929/OG0000983/OG0001014…	64	CC
GO:0042440	pigment metabolic process	22/1160	28/4382	1.16e-08	1.04e-07	4.35e-08	OG0000166/OG0000175/OG0000317/OG0000388/OG0000418/OG0000423/OG0000513/OG0000519/OG0000524/OG0000630/OG0000695/OG0000700/OG0000713/OG0000748/OG0000991/OG0001031/OG0001170/OG0001230/OG0001336/OG0001385/OG0001388/OG0001419	22	BP
GO:0050793	regulation of developmental process	23/1160	30/4382	1.23e-08	1.09e-07	4.56e-08	OG0000234/OG0000305/OG0000321/OG0000413/OG0000452/OG0000465/OG0000500/OG0000586/OG0000681/OG0000696/OG0000797/OG0000798/OG0000799/OG0000800/OG0000801/OG0000802/OG0000803/OG0000804/OG0000805/OG0000806/OG0000955/OG0000985/OG0001169	23	BP
GO:0032153	cell division site	17/1160	19/4382	1.37e-08	1.2e-07	5.03e-08	OG0000333/OG0000337/OG0000501/OG0000575/OG0000636/OG0000796/OG0000802/OG0000807/OG0000808/OG0000809/OG0000871/OG0000873/OG0000874/OG0000931/OG0001168/OG0001169/OG0001390	17	CC
GO:0000287	magnesium ion binding	68/1160	141/4382	1.55e-08	1.35e-07	5.66e-08	OG0000207/OG0000225/OG0000228/OG0000247/OG0000248/OG0000280/OG0000290/OG0000304/OG0000338/OG0000373/OG0000436/OG0000441/OG0000442/OG0000503/OG0000544/OG0000546/OG0000558/OG0000592/OG0000633/OG0000641/OG0000686/OG0000693/OG0000695/OG0000759/OG0000798/OG0000804/OG0000811/OG0000828/OG0000858/OG0000876/OG0000884/OG0000887/OG0000899/OG0000916/OG0000950/OG0000955/OG0000985/OG0000998/OG0001028/OG0001077…	68	MF
GO:0008270	zinc ion binding	53/1160	101/4382	1.71e-08	1.48e-07	6.18e-08	OG0000195/OG0000214/OG0000246/OG0000264/OG0000274/OG0000294/OG0000318/OG0000333/OG0000388/OG0000401/OG0000417/OG0000436/OG0000454/OG0000510/OG0000553/OG0000627/OG0000683/OG0000686/OG0000690/OG0000740/OG0000743/OG0000810/OG0000837/OG0000883/OG0000921/OG0000945/OG0000988/OG0001013/OG0001029/OG0001048/OG0001053/OG0001055/OG0001074/OG0001091/OG0001102/OG0001110/OG0001121/OG0001151/OG0001156/OG0001187…	53	MF
GO:0015031	protein transport	36/1160	59/4382	2.04e-08	1.74e-07	7.27e-08	OG0000237/OG0000283/OG0000490/OG0000491/OG0000492/OG0000674/OG0000675/OG0000724/OG0000871/OG0000872/OG0000873/OG0000886/OG0000960/OG0000964/OG0000968/OG0000970/OG0000971/OG0000972/OG0000973/OG0000974/OG0000993/OG0001014/OG0001015/OG0001016/OG0001093/OG0001094/OG0001112/OG0001158/OG0001170/OG0001250/OG0001251/OG0001308/OG0001309/OG0001413/OG0001435/OG0001492	36	BP
GO:0000105	histidine biosynthetic process	18/1160	21/4382	2.09e-08	1.74e-07	7.27e-08	OG0000153/OG0000209/OG0000418/OG0000453/OG0000454/OG0000456/OG0001031/OG0001087/OG0001088/OG0001089/OG0001090/OG0001091/OG0001092/OG0001163/OG0001230/OG0001297/OG0001362/OG0001433	18	BP
GO:0006547	histidine metabolic process	18/1160	21/4382	2.09e-08	1.74e-07	7.27e-08	OG0000153/OG0000209/OG0000418/OG0000453/OG0000454/OG0000456/OG0001031/OG0001087/OG0001088/OG0001089/OG0001090/OG0001091/OG0001092/OG0001163/OG0001230/OG0001297/OG0001362/OG0001433	18	BP
GO:0052803	imidazole-containing compound metabolic process	18/1160	21/4382	2.09e-08	1.74e-07	7.27e-08	OG0000153/OG0000209/OG0000418/OG0000453/OG0000454/OG0000456/OG0001031/OG0001087/OG0001088/OG0001089/OG0001090/OG0001091/OG0001092/OG0001163/OG0001230/OG0001297/OG0001362/OG0001433	18	BP
GO:0072525	pyridine-containing compound biosynthetic process	18/1160	21/4382	2.09e-08	1.74e-07	7.27e-08	OG0000158/OG0000194/OG0000204/OG0000209/OG0000248/OG0000361/OG0000500/OG0000570/OG0000855/OG0000885/OG0000887/OG0001151/OG0001222/OG0001261/OG0001273/OG0001297/OG0001362/OG0001471	18	BP
GO:0055114	oxidation-reduction process	109/1160	261/4382	2.31e-08	1.91e-07	7.97e-08	OG0000153/OG0000175/OG0000266/OG0000275/OG0000281/OG0000334/OG0000364/OG0000387/OG0000409/OG0000418/OG0000420/OG0000424/OG0000435/OG0000446/OG0000454/OG0000457/OG0000458/OG0000459/OG0000480/OG0000481/OG0000487/OG0000503/OG0000504/OG0000523/OG0000524/OG0000528/OG0000530/OG0000539/OG0000578/OG0000592/OG0000609/OG0000648/OG0000682/OG0000702/OG0000703/OG0000704/OG0000705/OG0000706/OG0000707/OG0000722…	109	BP
GO:0006188	IMP biosynthetic process	13/1160	13/4382	2.98e-08	2.42e-07	1.01e-07	OG0000175/OG0000311/OG0000312/OG0000407/OG0000513/OG0000519/OG0000691/OG0000695/OG0000858/OG0001230/OG0001355/OG0001388/OG0001403	13	BP
GO:0016881	acid-amino acid ligase activity	13/1160	13/4382	2.98e-08	2.42e-07	1.01e-07	OG0000234/OG0000407/OG0000545/OG0000780/OG0000798/OG0000799/OG0000801/OG0000804/OG0000806/OG0000998/OG0001030/OG0001148/OG0001391	13	MF
GO:0019538	protein metabolic process	170/1160	453/4382	3.21e-08	2.54e-07	1.06e-07	OG0000153/OG0000158/OG0000160/OG0000175/OG0000206/OG0000209/OG0000216/OG0000240/OG0000241/OG0000242/OG0000260/OG0000274/OG0000284/OG0000293/OG0000294/OG0000297/OG0000298/OG0000299/OG0000300/OG0000302/OG0000309/OG0000313/OG0000316/OG0000321/OG0000334/OG0000341/OG0000344/OG0000372/OG0000400/OG0000401/OG0000408/OG0000441/OG0000442/OG0000464/OG0000471/OG0000474/OG0000478/OG0000484/OG0000508/OG0000509…	170	BP
GO:0042181	ketone biosynthetic process	20/1160	25/4382	3.22e-08	2.54e-07	1.06e-07	OG0000209/OG0000246/OG0000297/OG0000298/OG0000299/OG0000300/OG0000315/OG0000345/OG0000522/OG0000622/OG0000829/OG0000830/OG0000831/OG0000887/OG0001031/OG0001255/OG0001277/OG0001362/OG0001368/OG0001369	20	BP
GO:1901661	quinone metabolic process	20/1160	25/4382	3.22e-08	2.54e-07	1.06e-07	OG0000209/OG0000246/OG0000297/OG0000298/OG0000299/OG0000300/OG0000315/OG0000345/OG0000522/OG0000622/OG0000829/OG0000830/OG0000831/OG0000887/OG0001031/OG0001255/OG0001277/OG0001362/OG0001368/OG0001369	20	BP
GO:1901663	quinone biosynthetic process	20/1160	25/4382	3.22e-08	2.54e-07	1.06e-07	OG0000209/OG0000246/OG0000297/OG0000298/OG0000299/OG0000300/OG0000315/OG0000345/OG0000522/OG0000622/OG0000829/OG0000830/OG0000831/OG0000887/OG0001031/OG0001255/OG0001277/OG0001362/OG0001368/OG0001369	20	BP
GO:0046148	pigment biosynthetic process	21/1160	27/4382	3.51e-08	2.75e-07	1.15e-07	OG0000166/OG0000175/OG0000317/OG0000388/OG0000418/OG0000423/OG0000513/OG0000519/OG0000524/OG0000630/OG0000695/OG0000713/OG0000748/OG0000991/OG0001031/OG0001170/OG0001230/OG0001336/OG0001385/OG0001388/OG0001419	21	BP
GO:0000902	cell morphogenesis	22/1160	29/4382	3.62e-08	2.75e-07	1.15e-07	OG0000234/OG0000321/OG0000413/OG0000452/OG0000465/OG0000565/OG0000586/OG0000681/OG0000696/OG0000797/OG0000798/OG0000799/OG0000800/OG0000801/OG0000802/OG0000803/OG0000804/OG0000805/OG0000806/OG0000955/OG0000985/OG0001514	22	BP
GO:0022402	cell cycle process	22/1160	29/4382	3.62e-08	2.75e-07	1.15e-07	OG0000245/OG0000322/OG0000336/OG0000337/OG0000529/OG0000636/OG0000715/OG0000796/OG0000797/OG0000802/OG0000807/OG0000808/OG0000809/OG0000838/OG0000875/OG0000931/OG0001070/OG0001159/OG0001160/OG0001169/OG0001390/OG0001514	22	BP
GO:0032989	cellular component morphogenesis	22/1160	29/4382	3.62e-08	2.75e-07	1.15e-07	OG0000234/OG0000321/OG0000413/OG0000452/OG0000465/OG0000565/OG0000586/OG0000681/OG0000696/OG0000797/OG0000798/OG0000799/OG0000800/OG0000801/OG0000802/OG0000803/OG0000804/OG0000805/OG0000806/OG0000955/OG0000985/OG0001514	22	BP
GO:0042180	cellular ketone metabolic process	22/1160	29/4382	3.62e-08	2.75e-07	1.15e-07	OG0000209/OG0000246/OG0000297/OG0000298/OG0000299/OG0000300/OG0000315/OG0000345/OG0000522/OG0000622/OG0000666/OG0000829/OG0000830/OG0000831/OG0000887/OG0000950/OG0001031/OG0001255/OG0001277/OG0001362/OG0001368/OG0001369	22	BP
GO:0016879	ligase activity, forming carbon-nitrogen bonds	32/1160	51/4382	4.89e-08	3.69e-07	1.54e-07	OG0000234/OG0000312/OG0000326/OG0000361/OG0000407/OG0000418/OG0000513/OG0000519/OG0000545/OG0000603/OG0000666/OG0000780/OG0000798/OG0000799/OG0000801/OG0000804/OG0000806/OG0000858/OG0000878/OG0000879/OG0000998/OG0001030/OG0001088/OG0001101/OG0001109/OG0001148/OG0001162/OG0001178/OG0001179/OG0001391/OG0001428/OG0001431	32	MF
GO:0015833	peptide transport	37/1160	63/4382	5.48e-08	4.08e-07	1.7e-07	OG0000237/OG0000283/OG0000490/OG0000491/OG0000492/OG0000674/OG0000675/OG0000724/OG0000851/OG0000871/OG0000872/OG0000873/OG0000886/OG0000960/OG0000964/OG0000968/OG0000970/OG0000971/OG0000972/OG0000973/OG0000974/OG0000993/OG0001014/OG0001015/OG0001016/OG0001093/OG0001094/OG0001112/OG0001158/OG0001170/OG0001250/OG0001251/OG0001308/OG0001309/OG0001413/OG0001435/OG0001492	37	BP
GO:0042886	amide transport	37/1160	63/4382	5.48e-08	4.08e-07	1.7e-07	OG0000237/OG0000283/OG0000490/OG0000491/OG0000492/OG0000674/OG0000675/OG0000724/OG0000851/OG0000871/OG0000872/OG0000873/OG0000886/OG0000960/OG0000964/OG0000968/OG0000970/OG0000971/OG0000972/OG0000973/OG0000974/OG0000993/OG0001014/OG0001015/OG0001016/OG0001093/OG0001094/OG0001112/OG0001158/OG0001170/OG0001250/OG0001251/OG0001308/OG0001309/OG0001413/OG0001435/OG0001492	37	BP
GO:0044262	cellular carbohydrate metabolic process	39/1160	68/4382	5.89e-08	4.35e-07	1.82e-07	OG0000153/OG0000175/OG0000265/OG0000280/OG0000281/OG0000325/OG0000334/OG0000352/OG0000353/OG0000368/OG0000369/OG0000396/OG0000444/OG0000489/OG0000500/OG0000594/OG0000609/OG0000617/OG0000640/OG0000787/OG0000885/OG0000955/OG0000981/OG0001031/OG0001117/OG0001118/OG0001182/OG0001230/OG0001231/OG0001281/OG0001307/OG0001317/OG0001362/OG0001366/OG0001420/OG0001423/OG0001480/OG0001493/OG0001500	39	BP
GO:0044106	cellular amine metabolic process	17/1160	20/4382	6.87e-08	5.03e-07	2.1e-07	OG0000153/OG0000158/OG0000209/OG0000227/OG0000228/OG0000229/OG0000230/OG0000834/OG0000950/OG0001033/OG0001089/OG0001090/OG0001227/OG0001230/OG0001393/OG0001495/OG0001496	17	BP
GO:0006629	lipid metabolic process	70/1160	151/4382	7.22e-08	5.25e-07	2.19e-07	OG0000153/OG0000175/OG0000209/OG0000216/OG0000246/OG0000247/OG0000261/OG0000265/OG0000271/OG0000281/OG0000325/OG0000334/OG0000352/OG0000368/OG0000369/OG0000396/OG0000420/OG0000435/OG0000489/OG0000534/OG0000617/OG0000661/OG0000665/OG0000666/OG0000667/OG0000685/OG0000693/OG0000714/OG0000787/OG0000803/OG0000887/OG0000891/OG0000892/OG0000955/OG0000959/OG0000981/OG0000984/OG0000985/OG0001007/OG0001008…	70	BP
GO:0006023	aminoglycan biosynthetic process	30/1160	47/4382	7.37e-08	5.25e-07	2.19e-07	OG0000153/OG0000158/OG0000234/OG0000321/OG0000402/OG0000413/OG0000452/OG0000465/OG0000586/OG0000681/OG0000696/OG0000720/OG0000797/OG0000798/OG0000799/OG0000800/OG0000801/OG0000802/OG0000803/OG0000804/OG0000805/OG0000806/OG0000884/OG0000955/OG0000985/OG0001080/OG0001197/OG0001297/OG0001362/OG0001401	30	BP
GO:0006024	glycosaminoglycan biosynthetic process	30/1160	47/4382	7.37e-08	5.25e-07	2.19e-07	OG0000153/OG0000158/OG0000234/OG0000321/OG0000402/OG0000413/OG0000452/OG0000465/OG0000586/OG0000681/OG0000696/OG0000720/OG0000797/OG0000798/OG0000799/OG0000800/OG0000801/OG0000802/OG0000803/OG0000804/OG0000805/OG0000806/OG0000884/OG0000955/OG0000985/OG0001080/OG0001197/OG0001297/OG0001362/OG0001401	30	BP
GO:0009252	peptidoglycan biosynthetic process	30/1160	47/4382	7.37e-08	5.25e-07	2.19e-07	OG0000153/OG0000158/OG0000234/OG0000321/OG0000402/OG0000413/OG0000452/OG0000465/OG0000586/OG0000681/OG0000696/OG0000720/OG0000797/OG0000798/OG0000799/OG0000800/OG0000801/OG0000802/OG0000803/OG0000804/OG0000805/OG0000806/OG0000884/OG0000955/OG0000985/OG0001080/OG0001197/OG0001297/OG0001362/OG0001401	30	BP
GO:0009142	nucleoside triphosphate biosynthetic process	25/1160	36/4382	7.77e-08	5.5e-07	2.3e-07	OG0000158/OG0000175/OG0000194/OG0000207/OG0000248/OG0000326/OG0000500/OG0000677/OG0000678/OG0000885/OG0000951/OG0000952/OG0000953/OG0000954/OG0000981/OG0000987/OG0001017/OG0001108/OG0001152/OG0001177/OG0001196/OG0001273/OG0001375/OG0001376/OG0001377	25	BP
GO:0001883	purine nucleoside binding	24/1160	34/4382	8.7e-08	6e-07	2.51e-07	OG0000318/OG0000431/OG0000432/OG0000477/OG0000529/OG0000555/OG0000557/OG0000610/OG0000792/OG0000809/OG0001023/OG0001045/OG0001055/OG0001086/OG0001162/OG0001166/OG0001170/OG0001216/OG0001263/OG0001267/OG0001303/OG0001346/OG0001394/OG0001435	24	MF
GO:0005525	GTP binding	24/1160	34/4382	8.7e-08	6e-07	2.51e-07	OG0000318/OG0000431/OG0000432/OG0000477/OG0000529/OG0000555/OG0000557/OG0000610/OG0000792/OG0000809/OG0001023/OG0001045/OG0001055/OG0001086/OG0001162/OG0001166/OG0001170/OG0001216/OG0001263/OG0001267/OG0001303/OG0001346/OG0001394/OG0001435	24	MF
GO:0032550	purine ribonucleoside binding	24/1160	34/4382	8.7e-08	6e-07	2.51e-07	OG0000318/OG0000431/OG0000432/OG0000477/OG0000529/OG0000555/OG0000557/OG0000610/OG0000792/OG0000809/OG0001023/OG0001045/OG0001055/OG0001086/OG0001162/OG0001166/OG0001170/OG0001216/OG0001263/OG0001267/OG0001303/OG0001346/OG0001394/OG0001435	24	MF
GO:0048856	anatomical structure development	24/1160	34/4382	8.7e-08	6e-07	2.51e-07	OG0000234/OG0000305/OG0000321/OG0000413/OG0000452/OG0000465/OG0000565/OG0000586/OG0000681/OG0000696/OG0000797/OG0000798/OG0000799/OG0000800/OG0000801/OG0000802/OG0000803/OG0000804/OG0000805/OG0000806/OG0000955/OG0000985/OG0001169/OG0001514	24	BP
GO:0008360	regulation of cell shape	20/1160	26/4382	1.05e-07	7.09e-07	2.96e-07	OG0000234/OG0000321/OG0000413/OG0000452/OG0000465/OG0000586/OG0000681/OG0000696/OG0000797/OG0000798/OG0000799/OG0000800/OG0000801/OG0000802/OG0000803/OG0000804/OG0000805/OG0000806/OG0000955/OG0000985	20	BP
GO:0016052	carbohydrate catabolic process	20/1160	26/4382	1.05e-07	7.09e-07	2.96e-07	OG0000175/OG0000194/OG0000248/OG0000354/OG0000500/OG0000591/OG0000592/OG0000594/OG0000609/OG0000864/OG0000885/OG0000981/OG0001031/OG0001230/OG0001273/OG0001362/OG0001366/OG0001480/OG0001493/OG0001500	20	BP
GO:0006631	fatty acid metabolic process	21/1160	28/4382	1.06e-07	7.09e-07	2.96e-07	OG0000153/OG0000216/OG0000334/OG0000665/OG0000666/OG0000693/OG0001008/OG0001009/OG0001031/OG0001199/OG0001200/OG0001201/OG0001202/OG0001203/OG0001204/OG0001295/OG0001296/OG0001331/OG0001362/OG0001392/OG0001428	21	BP
GO:0022603	regulation of anatomical structure morphogenesis	21/1160	28/4382	1.06e-07	7.09e-07	2.96e-07	OG0000234/OG0000321/OG0000413/OG0000452/OG0000465/OG0000586/OG0000681/OG0000696/OG0000797/OG0000798/OG0000799/OG0000800/OG0000801/OG0000802/OG0000803/OG0000804/OG0000805/OG0000806/OG0000955/OG0000985/OG0001169	21	BP
GO:0000162	tryptophan biosynthetic process	12/1160	12/4382	1.14e-07	7.35e-07	3.07e-07	OG0000153/OG0000158/OG0000209/OG0000227/OG0000228/OG0000230/OG0000834/OG0001089/OG0001090/OG0001393/OG0001495/OG0001496	12	BP
GO:0006189	'de novo' IMP biosynthetic process	12/1160	12/4382	1.14e-07	7.35e-07	3.07e-07	OG0000175/OG0000311/OG0000312/OG0000407/OG0000513/OG0000519/OG0000691/OG0000858/OG0001230/OG0001355/OG0001388/OG0001403	12	BP
GO:0009147	pyrimidine nucleoside triphosphate metabolic process	12/1160	12/4382	1.14e-07	7.35e-07	3.07e-07	OG0000158/OG0000175/OG0000207/OG0000280/OG0000326/OG0000546/OG0000629/OG0000981/OG0000987/OG0001017/OG0001152/OG0001196	12	BP
GO:0032506	cytokinetic process	12/1160	12/4382	1.14e-07	7.35e-07	3.07e-07	OG0000337/OG0000529/OG0000636/OG0000797/OG0000807/OG0000809/OG0000931/OG0001159/OG0001160/OG0001169/OG0001390/OG0001514	12	BP
GO:0042435	indole-containing compound biosynthetic process	12/1160	12/4382	1.14e-07	7.35e-07	3.07e-07	OG0000153/OG0000158/OG0000209/OG0000227/OG0000228/OG0000230/OG0000834/OG0001089/OG0001090/OG0001393/OG0001495/OG0001496	12	BP
GO:0046219	indolalkylamine biosynthetic process	12/1160	12/4382	1.14e-07	7.35e-07	3.07e-07	OG0000153/OG0000158/OG0000209/OG0000227/OG0000228/OG0000230/OG0000834/OG0001089/OG0001090/OG0001393/OG0001495/OG0001496	12	BP
GO:0009314	response to radiation	31/1160	50/4382	1.19e-07	7.64e-07	3.19e-07	OG0000201/OG0000205/OG0000207/OG0000218/OG0000254/OG0000285/OG0000304/OG0000306/OG0000476/OG0000478/OG0000501/OG0000552/OG0000553/OG0000560/OG0000780/OG0000896/OG0000949/OG0000975/OG0001040/OG0001070/OG0001108/OG0001155/OG0001157/OG0001205/OG0001212/OG0001247/OG0001262/OG0001369/OG0001425/OG0001434/OG0001453	31	BP
GO:0016830	carbon-carbon lyase activity	30/1160	48/4382	1.47e-07	9.41e-07	3.93e-07	OG0000175/OG0000203/OG0000227/OG0000229/OG0000230/OG0000311/OG0000312/OG0000315/OG0000317/OG0000545/OG0000564/OG0000593/OG0000716/OG0000717/OG0000828/OG0000906/OG0000925/OG0001055/OG0001077/OG0001097/OG0001139/OG0001149/OG0001198/OG0001216/OG0001277/OG0001306/OG0001350/OG0001379/OG0001494/OG0001496	30	MF
GO:0043043	peptide biosynthetic process	73/1160	162/4382	1.58e-07	1.01e-06	4.2e-07	OG0000158/OG0000240/OG0000284/OG0000294/OG0000334/OG0000401/OG0000464/OG0000474/OG0000484/OG0000510/OG0000560/OG0000569/OG0000607/OG0000649/OG0000683/OG0000687/OG0000688/OG0000689/OG0000690/OG0000692/OG0000728/OG0000733/OG0000741/OG0000753/OG0000755/OG0000779/OG0000791/OG0000835/OG0000880/OG0000899/OG0000949/OG0000986/OG0000988/OG0000996/OG0000997/OG0000998/OG0001020/OG0001030/OG0001039/OG0001053…	73	BP
GO:0034622	cellular protein-containing complex assembly	39/1160	70/4382	1.72e-07	1.08e-06	4.53e-07	OG0000357/OG0000464/OG0000510/OG0000631/OG0000768/OG0000779/OG0000809/OG0000814/OG0000815/OG0000816/OG0000817/OG0000818/OG0000881/OG0000882/OG0000931/OG0000949/OG0000996/OG0000997/OG0001023/OG0001086/OG0001100/OG0001122/OG0001124/OG0001150/OG0001156/OG0001167/OG0001175/OG0001205/OG0001223/OG0001263/OG0001293/OG0001313/OG0001314/OG0001315/OG0001316/OG0001322/OG0001436/OG0001437/OG0001518	39	BP
GO:0001882	nucleoside binding	25/1160	37/4382	1.8e-07	1.11e-06	4.66e-07	OG0000318/OG0000431/OG0000432/OG0000477/OG0000529/OG0000555/OG0000557/OG0000610/OG0000641/OG0000792/OG0000809/OG0001023/OG0001045/OG0001055/OG0001086/OG0001162/OG0001166/OG0001170/OG0001216/OG0001263/OG0001267/OG0001303/OG0001346/OG0001394/OG0001435	25	MF
GO:0032549	ribonucleoside binding	25/1160	37/4382	1.8e-07	1.11e-06	4.66e-07	OG0000318/OG0000431/OG0000432/OG0000477/OG0000529/OG0000555/OG0000557/OG0000610/OG0000641/OG0000792/OG0000809/OG0001023/OG0001045/OG0001055/OG0001086/OG0001162/OG0001166/OG0001170/OG0001216/OG0001263/OG0001267/OG0001303/OG0001346/OG0001394/OG0001435	25	MF
GO:0034404	nucleobase-containing small molecule biosynthetic process	25/1160	37/4382	1.8e-07	1.11e-06	4.66e-07	OG0000158/OG0000176/OG0000194/OG0000207/OG0000248/OG0000326/OG0000500/OG0000546/OG0000627/OG0000629/OG0000694/OG0000713/OG0000876/OG0000885/OG0001009/OG0001013/OG0001017/OG0001108/OG0001109/OG0001152/OG0001162/OG0001273/OG0001275/OG0001425/OG0001431	25	BP
GO:0006518	peptide metabolic process	81/1160	186/4382	2.01e-07	1.24e-06	5.17e-07	OG0000158/OG0000240/OG0000284/OG0000294/OG0000316/OG0000334/OG0000401/OG0000440/OG0000464/OG0000474/OG0000484/OG0000510/OG0000560/OG0000569/OG0000607/OG0000649/OG0000683/OG0000687/OG0000688/OG0000689/OG0000690/OG0000692/OG0000728/OG0000733/OG0000741/OG0000753/OG0000755/OG0000779/OG0000791/OG0000835/OG0000836/OG0000880/OG0000899/OG0000945/OG0000949/OG0000986/OG0000988/OG0000996/OG0000997/OG0000998…	81	BP
GO:0009199	ribonucleoside triphosphate metabolic process	24/1160	35/4382	2.08e-07	1.27e-06	5.32e-07	OG0000158/OG0000175/OG0000194/OG0000248/OG0000326/OG0000500/OG0000629/OG0000677/OG0000678/OG0000760/OG0000885/OG0000951/OG0000952/OG0000953/OG0000954/OG0000987/OG0001017/OG0001108/OG0001177/OG0001273/OG0001375/OG0001376/OG0001377/OG0001505	24	BP
GO:0006576	cellular biogenic amine metabolic process	16/1160	19/4382	2.23e-07	1.34e-06	5.59e-07	OG0000153/OG0000158/OG0000209/OG0000227/OG0000228/OG0000229/OG0000230/OG0000834/OG0001033/OG0001089/OG0001090/OG0001227/OG0001230/OG0001393/OG0001495/OG0001496	16	BP
GO:0009163	nucleoside biosynthetic process	16/1160	19/4382	2.23e-07	1.34e-06	5.59e-07	OG0000158/OG0000176/OG0000326/OG0000627/OG0000694/OG0000713/OG0000876/OG0001009/OG0001013/OG0001017/OG0001108/OG0001109/OG0001162/OG0001275/OG0001425/OG0001431	16	BP
GO:0042455	ribonucleoside biosynthetic process	16/1160	19/4382	2.23e-07	1.34e-06	5.59e-07	OG0000158/OG0000176/OG0000326/OG0000627/OG0000694/OG0000713/OG0000876/OG0001009/OG0001013/OG0001017/OG0001108/OG0001109/OG0001162/OG0001275/OG0001425/OG0001431	16	BP
GO:1901659	glycosyl compound biosynthetic process	16/1160	19/4382	2.23e-07	1.34e-06	5.59e-07	OG0000158/OG0000176/OG0000326/OG0000627/OG0000694/OG0000713/OG0000876/OG0001009/OG0001013/OG0001017/OG0001108/OG0001109/OG0001162/OG0001275/OG0001425/OG0001431	16	BP
GO:0009273	peptidoglycan-based cell wall biogenesis	31/1160	51/4382	2.27e-07	1.35e-06	5.65e-07	OG0000153/OG0000158/OG0000234/OG0000321/OG0000402/OG0000413/OG0000452/OG0000465/OG0000501/OG0000586/OG0000681/OG0000696/OG0000720/OG0000797/OG0000798/OG0000799/OG0000800/OG0000801/OG0000802/OG0000803/OG0000804/OG0000805/OG0000806/OG0000884/OG0000955/OG0000985/OG0001080/OG0001197/OG0001297/OG0001362/OG0001401	31	BP
GO:0003723	RNA binding	80/1160	184/4382	2.6e-07	1.53e-06	6.41e-07	OG0000186/OG0000240/OG0000284/OG0000291/OG0000294/OG0000310/OG0000323/OG0000324/OG0000334/OG0000357/OG0000399/OG0000401/OG0000424/OG0000431/OG0000432/OG0000436/OG0000464/OG0000474/OG0000482/OG0000512/OG0000557/OG0000558/OG0000560/OG0000650/OG0000672/OG0000683/OG0000708/OG0000753/OG0000755/OG0000779/OG0000792/OG0000834/OG0000835/OG0000859/OG0000880/OG0000881/OG0000943/OG0000949/OG0000977/OG0000986…	80	MF
GO:0009892	negative regulation of metabolic process	33/1160	56/4382	2.61e-07	1.53e-06	6.41e-07	OG0000256/OG0000291/OG0000341/OG0000401/OG0000436/OG0000517/OG0000605/OG0000649/OG0000655/OG0000666/OG0000737/OG0000779/OG0000791/OG0000837/OG0000943/OG0000949/OG0000975/OG0001065/OG0001074/OG0001121/OG0001124/OG0001127/OG0001130/OG0001167/OG0001252/OG0001255/OG0001269/OG0001281/OG0001283/OG0001305/OG0001392/OG0001399/OG0001428	33	BP
GO:0034613	cellular protein localization	22/1160	31/4382	2.64e-07	1.54e-06	6.42e-07	OG0000237/OG0000358/OG0000674/OG0000724/OG0000886/OG0000960/OG0000993/OG0001015/OG0001016/OG0001022/OG0001063/OG0001093/OG0001094/OG0001112/OG0001170/OG0001250/OG0001251/OG0001253/OG0001332/OG0001413/OG0001435/OG0001492	22	BP
GO:0070727	cellular macromolecule localization	22/1160	31/4382	2.64e-07	1.54e-06	6.42e-07	OG0000237/OG0000358/OG0000674/OG0000724/OG0000886/OG0000960/OG0000993/OG0001015/OG0001016/OG0001022/OG0001063/OG0001093/OG0001094/OG0001112/OG0001170/OG0001250/OG0001251/OG0001253/OG0001332/OG0001413/OG0001435/OG0001492	22	BP
GO:0016051	carbohydrate biosynthetic process	46/1160	89/4382	2.76e-07	1.6e-06	6.68e-07	OG0000153/OG0000158/OG0000175/OG0000194/OG0000198/OG0000261/OG0000265/OG0000280/OG0000281/OG0000325/OG0000342/OG0000352/OG0000353/OG0000368/OG0000369/OG0000396/OG0000444/OG0000489/OG0000617/OG0000661/OG0000667/OG0000787/OG0000885/OG0000955/OG0000981/OG0001031/OG0001059/OG0001117/OG0001118/OG0001182/OG0001200/OG0001213/OG0001230/OG0001231/OG0001236/OG0001273/OG0001281/OG0001297/OG0001307/OG0001317…	46	BP
GO:0010629	negative regulation of gene expression	30/1160	49/4382	2.85e-07	1.62e-06	6.78e-07	OG0000256/OG0000291/OG0000341/OG0000401/OG0000436/OG0000605/OG0000649/OG0000655/OG0000779/OG0000791/OG0000837/OG0000943/OG0000949/OG0000975/OG0001065/OG0001074/OG0001121/OG0001124/OG0001127/OG0001130/OG0001167/OG0001252/OG0001255/OG0001269/OG0001281/OG0001283/OG0001305/OG0001392/OG0001399/OG0001428	30	BP
GO:0044038	cell wall macromolecule biosynthetic process	30/1160	49/4382	2.85e-07	1.62e-06	6.78e-07	OG0000153/OG0000158/OG0000234/OG0000321/OG0000402/OG0000413/OG0000452/OG0000465/OG0000586/OG0000681/OG0000696/OG0000720/OG0000797/OG0000798/OG0000799/OG0000800/OG0000801/OG0000802/OG0000803/OG0000804/OG0000805/OG0000806/OG0000884/OG0000955/OG0000985/OG0001080/OG0001197/OG0001297/OG0001362/OG0001401	30	BP
GO:0070589	cellular component macromolecule biosynthetic process	30/1160	49/4382	2.85e-07	1.62e-06	6.78e-07	OG0000153/OG0000158/OG0000234/OG0000321/OG0000402/OG0000413/OG0000452/OG0000465/OG0000586/OG0000681/OG0000696/OG0000720/OG0000797/OG0000798/OG0000799/OG0000800/OG0000801/OG0000802/OG0000803/OG0000804/OG0000805/OG0000806/OG0000884/OG0000955/OG0000985/OG0001080/OG0001197/OG0001297/OG0001362/OG0001401	30	BP
GO:0006633	fatty acid biosynthetic process	18/1160	23/4382	3e-07	1.7e-06	7.1e-07	OG0000216/OG0000665/OG0000666/OG0000693/OG0001009/OG0001031/OG0001199/OG0001200/OG0001201/OG0001202/OG0001203/OG0001204/OG0001295/OG0001296/OG0001331/OG0001362/OG0001392/OG0001428	18	BP
GO:0022604	regulation of cell morphogenesis	20/1160	27/4382	3.04e-07	1.71e-06	7.16e-07	OG0000234/OG0000321/OG0000413/OG0000452/OG0000465/OG0000586/OG0000681/OG0000696/OG0000797/OG0000798/OG0000799/OG0000800/OG0000801/OG0000802/OG0000803/OG0000804/OG0000805/OG0000806/OG0000955/OG0000985	20	BP
GO:0044272	sulfur compound biosynthetic process	44/1160	84/4382	3.07e-07	1.72e-06	7.18e-07	OG0000158/OG0000163/OG0000175/OG0000216/OG0000249/OG0000274/OG0000418/OG0000480/OG0000555/OG0000565/OG0000567/OG0000572/OG0000581/OG0000643/OG0000666/OG0000692/OG0000732/OG0000752/OG0000887/OG0000904/OG0000981/OG0000998/OG0001009/OG0001026/OG0001030/OG0001031/OG0001104/OG0001105/OG0001114/OG0001115/OG0001178/OG0001179/OG0001180/OG0001230/OG0001235/OG0001297/OG0001306/OG0001321/OG0001362/OG0001363…	44	BP
GO:0017004	cytochrome complex assembly	13/1160	14/4382	3.16e-07	1.75e-06	7.32e-07	OG0000631/OG0000814/OG0000815/OG0000816/OG0000817/OG0000818/OG0001175/OG0001293/OG0001313/OG0001314/OG0001315/OG0001316/OG0001322	13	BP
GO:1904949	ATPase complex	13/1160	14/4382	3.16e-07	1.75e-06	7.32e-07	OG0000441/OG0000442/OG0000552/OG0000670/OG0000789/OG0001029/OG0001156/OG0001157/OG0001250/OG0001289/OG0001315/OG0001316/OG0001434	13	CC
GO:0032502	developmental process	26/1160	40/4382	3.29e-07	1.81e-06	7.58e-07	OG0000234/OG0000305/OG0000321/OG0000361/OG0000413/OG0000452/OG0000465/OG0000500/OG0000565/OG0000586/OG0000681/OG0000696/OG0000797/OG0000798/OG0000799/OG0000800/OG0000801/OG0000802/OG0000803/OG0000804/OG0000805/OG0000806/OG0000955/OG0000985/OG0001169/OG0001514	26	BP
GO:0008033	tRNA processing	34/1160	59/4382	3.61e-07	1.97e-06	8.24e-07	OG0000162/OG0000186/OG0000218/OG0000310/OG0000324/OG0000424/OG0000432/OG0000436/OG0000477/OG0000525/OG0000540/OG0000558/OG0000689/OG0000698/OG0000842/OG0001013/OG0001018/OG0001054/OG0001071/OG0001099/OG0001110/OG0001129/OG0001224/OG0001259/OG0001264/OG0001268/OG0001279/OG0001283/OG0001297/OG0001325/OG0001358/OG0001425/OG0001517/OG0001526	34	BP
GO:0009130	pyrimidine nucleoside monophosphate biosynthetic process	14/1160	16/4382	5.36e-07	2.91e-06	1.22e-06	OG0000153/OG0000175/OG0000207/OG0000209/OG0000288/OG0000481/OG0000546/OG0000743/OG0000878/OG0000879/OG0000981/OG0001028/OG0001152/OG0001230	14	BP
GO:0044267	cellular protein metabolic process	127/1160	331/4382	5.57e-07	3.01e-06	1.26e-06	OG0000153/OG0000158/OG0000160/OG0000175/OG0000206/OG0000209/OG0000216/OG0000240/OG0000274/OG0000284/OG0000294/OG0000297/OG0000298/OG0000299/OG0000300/OG0000302/OG0000309/OG0000313/OG0000334/OG0000401/OG0000441/OG0000442/OG0000464/OG0000474/OG0000478/OG0000484/OG0000508/OG0000509/OG0000510/OG0000523/OG0000560/OG0000569/OG0000604/OG0000607/OG0000649/OG0000665/OG0000676/OG0000683/OG0000687/OG0000688…	127	BP
GO:0034470	ncRNA processing	56/1160	118/4382	5.85e-07	3.14e-06	1.31e-06	OG0000162/OG0000186/OG0000196/OG0000212/OG0000218/OG0000219/OG0000284/OG0000296/OG0000310/OG0000323/OG0000324/OG0000357/OG0000424/OG0000432/OG0000436/OG0000477/OG0000512/OG0000525/OG0000540/OG0000558/OG0000601/OG0000650/OG0000689/OG0000698/OG0000738/OG0000795/OG0000842/OG0000881/OG0000882/OG0000921/OG0001013/OG0001018/OG0001053/OG0001054/OG0001071/OG0001099/OG0001110/OG0001129/OG0001130/OG0001131…	56	BP
GO:0051641	cellular localization	22/1160	32/4382	6.34e-07	3.39e-06	1.42e-06	OG0000237/OG0000358/OG0000674/OG0000724/OG0000886/OG0000960/OG0000993/OG0001015/OG0001016/OG0001022/OG0001063/OG0001093/OG0001094/OG0001112/OG0001170/OG0001250/OG0001251/OG0001253/OG0001332/OG0001413/OG0001435/OG0001492	22	BP
GO:0009266	response to temperature stimulus	26/1160	41/4382	6.74e-07	3.59e-06	1.5e-06	OG0000241/OG0000242/OG0000304/OG0000441/OG0000442/OG0000723/OG0000811/OG0000949/OG0001048/OG0001049/OG0001053/OG0001086/OG0001103/OG0001122/OG0001130/OG0001155/OG0001157/OG0001164/OG0001165/OG0001166/OG0001187/OG0001233/OG0001267/OG0001293/OG0001398/OG0001526	26	BP
GO:0006743	ubiquinone metabolic process	15/1160	18/4382	7.2e-07	3.76e-06	1.57e-06	OG0000246/OG0000315/OG0000345/OG0000522/OG0000622/OG0000829/OG0000830/OG0000831/OG0000887/OG0001031/OG0001255/OG0001277/OG0001362/OG0001368/OG0001369	15	BP
GO:0006744	ubiquinone biosynthetic process	15/1160	18/4382	7.2e-07	3.76e-06	1.57e-06	OG0000246/OG0000315/OG0000345/OG0000522/OG0000622/OG0000829/OG0000830/OG0000831/OG0000887/OG0001031/OG0001255/OG0001277/OG0001362/OG0001368/OG0001369	15	BP
GO:0006760	folic acid-containing compound metabolic process	15/1160	18/4382	7.2e-07	3.76e-06	1.57e-06	OG0000229/OG0000274/OG0000318/OG0000417/OG0000418/OG0000798/OG0001096/OG0001097/OG0001105/OG0001146/OG0001198/OG0001227/OG0001374/OG0001391/OG0001408	15	BP
GO:0009119	ribonucleoside metabolic process	21/1160	30/4382	7.21e-07	3.76e-06	1.57e-06	OG0000158/OG0000176/OG0000326/OG0000627/OG0000629/OG0000694/OG0000713/OG0000760/OG0000876/OG0001009/OG0001013/OG0001017/OG0001028/OG0001104/OG0001108/OG0001109/OG0001162/OG0001275/OG0001425/OG0001431/OG0001509	21	BP
GO:0016746	transferase activity, transferring acyl groups	39/1160	73/4382	7.49e-07	3.88e-06	1.62e-06	OG0000271/OG0000470/OG0000471/OG0000499/OG0000534/OG0000581/OG0000591/OG0000651/OG0000661/OG0000682/OG0000685/OG0000692/OG0000752/OG0000827/OG0000955/OG0001005/OG0001006/OG0001007/OG0001009/OG0001010/OG0001064/OG0001098/OG0001099/OG0001188/OG0001190/OG0001199/OG0001201/OG0001202/OG0001203/OG0001204/OG0001213/OG0001236/OG0001295/OG0001296/OG0001330/OG0001331/OG0001409/OG0001428/OG0001463	39	MF
GO:0009225	nucleotide-sugar metabolic process	16/1160	20/4382	8.42e-07	4.35e-06	1.82e-06	OG0000265/OG0000280/OG0000281/OG0000352/OG0000353/OG0000396/OG0000444/OG0000452/OG0000554/OG0000884/OG0000955/OG0000981/OG0001080/OG0001231/OG0001317/OG0001378	16	BP
GO:0009308	amine metabolic process	17/1160	22/4382	9.01e-07	4.62e-06	1.93e-06	OG0000153/OG0000158/OG0000209/OG0000227/OG0000228/OG0000229/OG0000230/OG0000834/OG0000950/OG0001033/OG0001089/OG0001090/OG0001227/OG0001230/OG0001393/OG0001495/OG0001496	17	BP
GO:0006778	porphyrin-containing compound metabolic process	18/1160	24/4382	9.04e-07	4.62e-06	1.93e-06	OG0000166/OG0000175/OG0000317/OG0000388/OG0000423/OG0000524/OG0000562/OG0000630/OG0000700/OG0000748/OG0000991/OG0001027/OG0001031/OG0001170/OG0001230/OG0001336/OG0001385/OG0001419	18	BP
GO:0051128	regulation of cellular component organization	30/1160	51/4382	9.72e-07	4.94e-06	2.07e-06	OG0000234/OG0000291/OG0000321/OG0000413/OG0000452/OG0000465/OG0000586/OG0000681/OG0000696/OG0000797/OG0000798/OG0000799/OG0000800/OG0000801/OG0000802/OG0000803/OG0000804/OG0000805/OG0000806/OG0000955/OG0000985/OG0001053/OG0001079/OG0001103/OG0001122/OG0001156/OG0001160/OG0001233/OG0001305/OG0001514	30	BP
GO:0048519	negative regulation of biological process	36/1160	66/4382	1.03e-06	5.23e-06	2.19e-06	OG0000256/OG0000291/OG0000341/OG0000401/OG0000436/OG0000517/OG0000605/OG0000649/OG0000655/OG0000666/OG0000737/OG0000779/OG0000791/OG0000837/OG0000838/OG0000943/OG0000949/OG0000975/OG0001065/OG0001074/OG0001121/OG0001124/OG0001127/OG0001130/OG0001156/OG0001159/OG0001167/OG0001252/OG0001255/OG0001269/OG0001281/OG0001283/OG0001305/OG0001392/OG0001399/OG0001428	36	BP
GO:0006568	tryptophan metabolic process	12/1160	13/4382	1.12e-06	5.53e-06	2.31e-06	OG0000153/OG0000158/OG0000209/OG0000227/OG0000228/OG0000230/OG0000834/OG0001089/OG0001090/OG0001393/OG0001495/OG0001496	12	BP
GO:0006586	indolalkylamine metabolic process	12/1160	13/4382	1.12e-06	5.53e-06	2.31e-06	OG0000153/OG0000158/OG0000209/OG0000227/OG0000228/OG0000230/OG0000834/OG0001089/OG0001090/OG0001393/OG0001495/OG0001496	12	BP
GO:0042430	indole-containing compound metabolic process	12/1160	13/4382	1.12e-06	5.53e-06	2.31e-06	OG0000153/OG0000158/OG0000209/OG0000227/OG0000228/OG0000230/OG0000834/OG0001089/OG0001090/OG0001393/OG0001495/OG0001496	12	BP
GO:1901269	lipooligosaccharide metabolic process	12/1160	13/4382	1.12e-06	5.53e-06	2.31e-06	OG0000261/OG0000661/OG0000667/OG0000955/OG0001031/OG0001182/OG0001200/OG0001213/OG0001236/OG0001307/OG0001330/OG0001331	12	BP
GO:1901271	lipooligosaccharide biosynthetic process	12/1160	13/4382	1.12e-06	5.53e-06	2.31e-06	OG0000261/OG0000661/OG0000667/OG0000955/OG0001031/OG0001182/OG0001200/OG0001213/OG0001236/OG0001307/OG0001330/OG0001331	12	BP
GO:0098796	membrane protein complex	42/1160	82/4382	1.26e-06	6.19e-06	2.59e-06	OG0000170/OG0000232/OG0000272/OG0000358/OG0000376/OG0000429/OG0000449/OG0000458/OG0000521/OG0000573/OG0000670/OG0000678/OG0000719/OG0000789/OG0000851/OG0000852/OG0000857/OG0000951/OG0000952/OG0000953/OG0000954/OG0001022/OG0001063/OG0001069/OG0001093/OG0001094/OG0001142/OG0001143/OG0001164/OG0001165/OG0001176/OG0001177/OG0001250/OG0001251/OG0001253/OG0001315/OG0001316/OG0001375/OG0001376/OG0001377…	42	CC
GO:0006575	cellular modified amino acid metabolic process	31/1160	54/4382	1.34e-06	6.5e-06	2.71e-06	OG0000158/OG0000229/OG0000274/OG0000318/OG0000417/OG0000418/OG0000440/OG0000545/OG0000692/OG0000780/OG0000798/OG0000998/OG0001030/OG0001096/OG0001097/OG0001104/OG0001105/OG0001146/OG0001147/OG0001148/OG0001149/OG0001198/OG0001227/OG0001278/OG0001362/OG0001374/OG0001391/OG0001408/OG0001456/OG0001504/OG0001509	31	BP
GO:0010605	negative regulation of macromolecule metabolic process	31/1160	54/4382	1.34e-06	6.5e-06	2.71e-06	OG0000256/OG0000291/OG0000341/OG0000401/OG0000436/OG0000517/OG0000605/OG0000649/OG0000655/OG0000779/OG0000791/OG0000837/OG0000943/OG0000949/OG0000975/OG0001065/OG0001074/OG0001121/OG0001124/OG0001127/OG0001130/OG0001167/OG0001252/OG0001255/OG0001269/OG0001281/OG0001283/OG0001305/OG0001392/OG0001399/OG0001428	31	BP
GO:0042546	cell wall biogenesis	31/1160	54/4382	1.34e-06	6.5e-06	2.71e-06	OG0000153/OG0000158/OG0000234/OG0000321/OG0000402/OG0000413/OG0000452/OG0000465/OG0000501/OG0000586/OG0000681/OG0000696/OG0000720/OG0000797/OG0000798/OG0000799/OG0000800/OG0000801/OG0000802/OG0000803/OG0000804/OG0000805/OG0000806/OG0000884/OG0000955/OG0000985/OG0001080/OG0001197/OG0001297/OG0001362/OG0001401	31	BP
GO:0006396	RNA processing	59/1160	129/4382	1.38e-06	6.67e-06	2.79e-06	OG0000162/OG0000186/OG0000196/OG0000212/OG0000218/OG0000219/OG0000284/OG0000296/OG0000310/OG0000323/OG0000324/OG0000357/OG0000424/OG0000432/OG0000436/OG0000477/OG0000512/OG0000525/OG0000540/OG0000558/OG0000601/OG0000650/OG0000689/OG0000698/OG0000738/OG0000792/OG0000795/OG0000842/OG0000881/OG0000882/OG0000921/OG0001013/OG0001018/OG0001053/OG0001054/OG0001071/OG0001099/OG0001110/OG0001129/OG0001130…	59	BP
GO:0044877	protein-containing complex binding	22/1160	33/4382	1.43e-06	6.88e-06	2.87e-06	OG0000196/OG0000240/OG0000610/OG0000649/OG0000690/OG0000791/OG0000873/OG0000881/OG0000986/OG0001021/OG0001023/OG0001065/OG0001086/OG0001111/OG0001122/OG0001158/OG0001166/OG0001170/OG0001255/OG0001263/OG0001267/OG0001437	22	MF
GO:0046654	tetrahydrofolate biosynthetic process	10/1160	10/4382	1.64e-06	7.82e-06	3.27e-06	OG0000318/OG0000418/OG0001096/OG0001097/OG0001105/OG0001146/OG0001227/OG0001374/OG0001391/OG0001408	10	BP
GO:0090529	cell septum assembly	10/1160	10/4382	1.64e-06	7.82e-06	3.27e-06	OG0000337/OG0000529/OG0000636/OG0000797/OG0000807/OG0000809/OG0000931/OG0001160/OG0001169/OG0001514	10	BP
GO:0009112	nucleobase metabolic process	13/1160	15/4382	1.79e-06	8.38e-06	3.5e-06	OG0000288/OG0000289/OG0000326/OG0000418/OG0000481/OG0000513/OG0000519/OG0000695/OG0000713/OG0000743/OG0000878/OG0001028/OG0001388	13	BP
GO:0009226	nucleotide-sugar biosynthetic process	13/1160	15/4382	1.79e-06	8.38e-06	3.5e-06	OG0000265/OG0000280/OG0000281/OG0000352/OG0000353/OG0000444/OG0000452/OG0000884/OG0000955/OG0000981/OG0001231/OG0001317/OG0001378	13	BP
GO:0009309	amine biosynthetic process	13/1160	15/4382	1.79e-06	8.38e-06	3.5e-06	OG0000153/OG0000158/OG0000209/OG0000227/OG0000228/OG0000230/OG0000834/OG0001033/OG0001089/OG0001090/OG0001393/OG0001495/OG0001496	13	BP
GO:0042401	cellular biogenic amine biosynthetic process	13/1160	15/4382	1.79e-06	8.38e-06	3.5e-06	OG0000153/OG0000158/OG0000209/OG0000227/OG0000228/OG0000230/OG0000834/OG0001033/OG0001089/OG0001090/OG0001393/OG0001495/OG0001496	13	BP
GO:0009890	negative regulation of biosynthetic process	24/1160	38/4382	2.04e-06	9.46e-06	3.95e-06	OG0000291/OG0000341/OG0000401/OG0000517/OG0000605/OG0000649/OG0000666/OG0000779/OG0000791/OG0000837/OG0000975/OG0001065/OG0001074/OG0001121/OG0001124/OG0001127/OG0001167/OG0001252/OG0001255/OG0001281/OG0001283/OG0001305/OG0001392/OG0001399	24	BP
GO:0031327	negative regulation of cellular biosynthetic process	24/1160	38/4382	2.04e-06	9.46e-06	3.95e-06	OG0000291/OG0000341/OG0000401/OG0000517/OG0000605/OG0000649/OG0000666/OG0000779/OG0000791/OG0000837/OG0000975/OG0001065/OG0001074/OG0001121/OG0001124/OG0001127/OG0001167/OG0001252/OG0001255/OG0001281/OG0001283/OG0001305/OG0001392/OG0001399	24	BP
GO:0033554	cellular response to stress	63/1160	142/4382	2.21e-06	1.02e-05	4.27e-06	OG0000159/OG0000194/OG0000201/OG0000205/OG0000225/OG0000241/OG0000254/OG0000276/OG0000306/OG0000307/OG0000341/OG0000346/OG0000361/OG0000364/OG0000394/OG0000395/OG0000408/OG0000409/OG0000446/OG0000462/OG0000513/OG0000539/OG0000552/OG0000553/OG0000557/OG0000608/OG0000620/OG0000629/OG0000684/OG0000723/OG0000734/OG0000739/OG0000838/OG0000846/OG0000868/OG0000896/OG0000916/OG0000949/OG0000995/OG0001004…	63	BP
GO:0009129	pyrimidine nucleoside monophosphate metabolic process	14/1160	17/4382	2.3e-06	1.06e-05	4.41e-06	OG0000153/OG0000175/OG0000207/OG0000209/OG0000288/OG0000481/OG0000546/OG0000743/OG0000878/OG0000879/OG0000981/OG0001028/OG0001152/OG0001230	14	BP
GO:0006412	translation	67/1160	154/4382	2.46e-06	1.12e-05	4.7e-06	OG0000158/OG0000240/OG0000284/OG0000294/OG0000334/OG0000401/OG0000464/OG0000474/OG0000484/OG0000510/OG0000560/OG0000569/OG0000607/OG0000649/OG0000683/OG0000687/OG0000688/OG0000689/OG0000690/OG0000728/OG0000733/OG0000741/OG0000753/OG0000755/OG0000779/OG0000791/OG0000835/OG0000880/OG0000899/OG0000949/OG0000986/OG0000988/OG0000996/OG0000997/OG0001020/OG0001039/OG0001053/OG0001064/OG0001065/OG0001100…	67	BP
GO:0000270	peptidoglycan metabolic process	41/1160	81/4382	2.5e-06	1.13e-05	4.72e-06	OG0000153/OG0000158/OG0000234/OG0000245/OG0000321/OG0000346/OG0000402/OG0000413/OG0000422/OG0000452/OG0000465/OG0000586/OG0000587/OG0000588/OG0000589/OG0000640/OG0000641/OG0000681/OG0000696/OG0000697/OG0000720/OG0000797/OG0000798/OG0000799/OG0000800/OG0000801/OG0000802/OG0000803/OG0000804/OG0000805/OG0000806/OG0000884/OG0000955/OG0000985/OG0001036/OG0001080/OG0001197/OG0001297/OG0001341/OG0001362…	41	BP
GO:0006022	aminoglycan metabolic process	41/1160	81/4382	2.5e-06	1.13e-05	4.72e-06	OG0000153/OG0000158/OG0000234/OG0000245/OG0000321/OG0000346/OG0000402/OG0000413/OG0000422/OG0000452/OG0000465/OG0000586/OG0000587/OG0000588/OG0000589/OG0000640/OG0000641/OG0000681/OG0000696/OG0000697/OG0000720/OG0000797/OG0000798/OG0000799/OG0000800/OG0000801/OG0000802/OG0000803/OG0000804/OG0000805/OG0000806/OG0000884/OG0000955/OG0000985/OG0001036/OG0001080/OG0001197/OG0001297/OG0001341/OG0001362…	41	BP
GO:0030203	glycosaminoglycan metabolic process	41/1160	81/4382	2.5e-06	1.13e-05	4.72e-06	OG0000153/OG0000158/OG0000234/OG0000245/OG0000321/OG0000346/OG0000402/OG0000413/OG0000422/OG0000452/OG0000465/OG0000586/OG0000587/OG0000588/OG0000589/OG0000640/OG0000641/OG0000681/OG0000696/OG0000697/OG0000720/OG0000797/OG0000798/OG0000799/OG0000800/OG0000801/OG0000802/OG0000803/OG0000804/OG0000805/OG0000806/OG0000884/OG0000955/OG0000985/OG0001036/OG0001080/OG0001197/OG0001297/OG0001341/OG0001362…	41	BP
GO:0031324	negative regulation of cellular metabolic process	26/1160	43/4382	2.52e-06	1.13e-05	4.74e-06	OG0000291/OG0000341/OG0000401/OG0000517/OG0000605/OG0000649/OG0000666/OG0000737/OG0000779/OG0000791/OG0000837/OG0000949/OG0000975/OG0001065/OG0001074/OG0001121/OG0001124/OG0001127/OG0001167/OG0001252/OG0001255/OG0001281/OG0001283/OG0001305/OG0001392/OG0001399	26	BP
GO:0006779	porphyrin-containing compound biosynthetic process	17/1160	23/4382	2.6e-06	1.17e-05	4.87e-06	OG0000166/OG0000175/OG0000317/OG0000388/OG0000423/OG0000524/OG0000562/OG0000630/OG0000700/OG0000991/OG0001027/OG0001031/OG0001170/OG0001230/OG0001336/OG0001385/OG0001419	17	BP
GO:1901681	sulfur compound binding	16/1160	21/4382	2.67e-06	1.19e-05	4.97e-06	OG0000216/OG0000297/OG0000321/OG0000525/OG0000586/OG0000592/OG0000681/OG0000797/OG0000827/OG0000828/OG0000876/OG0000887/OG0000904/OG0001071/OG0001180/OG0001216	16	MF
GO:0098797	plasma membrane protein complex	28/1160	48/4382	2.83e-06	1.26e-05	5.26e-06	OG0000170/OG0000232/OG0000272/OG0000376/OG0000429/OG0000449/OG0000521/OG0000573/OG0000670/OG0000678/OG0000789/OG0000851/OG0000852/OG0000951/OG0000952/OG0000953/OG0000954/OG0001093/OG0001094/OG0001142/OG0001143/OG0001250/OG0001251/OG0001315/OG0001316/OG0001375/OG0001376/OG0001377	28	CC
GO:0016853	isomerase activity	56/1160	123/4382	3.07e-06	1.36e-05	5.67e-06	OG0000188/OG0000194/OG0000208/OG0000227/OG0000264/OG0000275/OG0000304/OG0000311/OG0000313/OG0000322/OG0000323/OG0000324/OG0000352/OG0000353/OG0000354/OG0000357/OG0000384/OG0000402/OG0000500/OG0000544/OG0000617/OG0000781/OG0000816/OG0000844/OG0000884/OG0000885/OG0000891/OG0000910/OG0000924/OG0000934/OG0000980/OG0000981/OG0000982/OG0001011/OG0001066/OG0001080/OG0001089/OG0001090/OG0001097/OG0001153…	56	MF
GO:0009201	ribonucleoside triphosphate biosynthetic process	21/1160	32/4382	3.67e-06	1.61e-05	6.73e-06	OG0000158/OG0000175/OG0000194/OG0000248/OG0000326/OG0000500/OG0000677/OG0000678/OG0000885/OG0000951/OG0000952/OG0000953/OG0000954/OG0000987/OG0001017/OG0001108/OG0001177/OG0001273/OG0001375/OG0001376/OG0001377	21	BP
GO:0016765	transferase activity, transferring alkyl or aryl (other than methyl) groups	21/1160	32/4382	3.67e-06	1.61e-05	6.73e-06	OG0000164/OG0000325/OG0000452/OG0000562/OG0000564/OG0000565/OG0000570/OG0000622/OG0000698/OG0000780/OG0000892/OG0000985/OG0000991/OG0001026/OG0001076/OG0001078/OG0001114/OG0001408/OG0001432/OG0001509/OG0001526	21	MF
GO:0006222	UMP biosynthetic process	11/1160	12/4382	3.93e-06	1.67e-05	6.98e-06	OG0000153/OG0000175/OG0000209/OG0000288/OG0000481/OG0000743/OG0000878/OG0000879/OG0000981/OG0001028/OG0001230	11	BP
GO:0009174	pyrimidine ribonucleoside monophosphate biosynthetic process	11/1160	12/4382	3.93e-06	1.67e-05	6.98e-06	OG0000153/OG0000175/OG0000209/OG0000288/OG0000481/OG0000743/OG0000878/OG0000879/OG0000981/OG0001028/OG0001230	11	BP
GO:0009245	lipid A biosynthetic process	11/1160	12/4382	3.93e-06	1.67e-05	6.98e-06	OG0000261/OG0000661/OG0000667/OG0000955/OG0001182/OG0001200/OG0001213/OG0001236/OG0001307/OG0001330/OG0001331	11	BP
GO:0019954	asexual reproduction	11/1160	12/4382	3.93e-06	1.67e-05	6.98e-06	OG0000245/OG0000361/OG0000636/OG0000796/OG0000797/OG0000802/OG0000807/OG0000808/OG0000809/OG0000875/OG0000931	11	BP
GO:0044205	'de novo' UMP biosynthetic process	11/1160	12/4382	3.93e-06	1.67e-05	6.98e-06	OG0000153/OG0000175/OG0000209/OG0000288/OG0000481/OG0000743/OG0000878/OG0000879/OG0000981/OG0001028/OG0001230	11	BP
GO:0046493	lipid A metabolic process	11/1160	12/4382	3.93e-06	1.67e-05	6.98e-06	OG0000261/OG0000661/OG0000667/OG0000955/OG0001182/OG0001200/OG0001213/OG0001236/OG0001307/OG0001330/OG0001331	11	BP
GO:0072350	tricarboxylic acid metabolic process	11/1160	12/4382	3.93e-06	1.67e-05	6.98e-06	OG0000209/OG0000297/OG0000298/OG0000299/OG0000300/OG0000334/OG0000487/OG0000503/OG0000827/OG0000828/OG0001134	11	BP
GO:1901264	carbohydrate derivative transport	11/1160	12/4382	3.93e-06	1.67e-05	6.98e-06	OG0000221/OG0000272/OG0000465/OG0000618/OG0000670/OG0000788/OG0000789/OG0000802/OG0000845/OG0001142/OG0001143	11	BP
GO:0030312	external encapsulating structure	67/1160	156/4382	4.25e-06	1.79e-05	7.5e-06	OG0000188/OG0000225/OG0000280/OG0000288/OG0000321/OG0000358/OG0000371/OG0000372/OG0000401/OG0000413/OG0000487/OG0000488/OG0000510/OG0000539/OG0000540/OG0000575/OG0000588/OG0000618/OG0000643/OG0000697/OG0000706/OG0000720/OG0000723/OG0000753/OG0000765/OG0000791/OG0000828/OG0000845/OG0000857/OG0000874/OG0000880/OG0000929/OG0000936/OG0000949/OG0000964/OG0000984/OG0000986/OG0001004/OG0001016/OG0001020…	67	CC
GO:0006081	cellular aldehyde metabolic process	20/1160	30/4382	4.38e-06	1.84e-05	7.71e-06	OG0000175/OG0000246/OG0000247/OG0000275/OG0000334/OG0000435/OG0000885/OG0000887/OG0000980/OG0001031/OG0001151/OG0001183/OG0001222/OG0001297/OG0001302/OG0001362/OG0001409/OG0001481/OG0001502/OG0001510	20	BP
GO:0010558	negative regulation of macromolecule biosynthetic process	23/1160	37/4382	4.97e-06	2.08e-05	8.67e-06	OG0000291/OG0000341/OG0000401/OG0000517/OG0000605/OG0000649/OG0000779/OG0000791/OG0000837/OG0000975/OG0001065/OG0001074/OG0001121/OG0001124/OG0001127/OG0001167/OG0001252/OG0001255/OG0001281/OG0001283/OG0001305/OG0001392/OG0001399	23	BP
GO:2000113	negative regulation of cellular macromolecule biosynthetic process	23/1160	37/4382	4.97e-06	2.08e-05	8.67e-06	OG0000291/OG0000341/OG0000401/OG0000517/OG0000605/OG0000649/OG0000779/OG0000791/OG0000837/OG0000975/OG0001065/OG0001074/OG0001121/OG0001124/OG0001127/OG0001167/OG0001252/OG0001255/OG0001281/OG0001283/OG0001305/OG0001392/OG0001399	23	BP
GO:0006457	protein folding	19/1160	28/4382	5.15e-06	2.14e-05	8.95e-06	OG0000303/OG0000304/OG0000313/OG0000723/OG0000844/OG0000867/OG0000868/OG0000960/OG0001048/OG0001049/OG0001153/OG0001156/OG0001158/OG0001187/OG0001324/OG0001332/OG0001398/OG0001413/OG0001492	19	BP
GO:0009986	cell surface	12/1160	14/4382	5.93e-06	2.46e-05	1.03e-05	OG0000248/OG0000304/OG0000739/OG0000816/OG0000817/OG0000857/OG0000988/OG0001021/OG0001049/OG0001153/OG0001164/OG0001165	12	CC
GO:0009116	nucleoside metabolic process	22/1160	35/4382	6.17e-06	2.52e-05	1.06e-05	OG0000158/OG0000176/OG0000326/OG0000627/OG0000629/OG0000694/OG0000713/OG0000760/OG0000876/OG0000890/OG0001009/OG0001013/OG0001017/OG0001028/OG0001104/OG0001108/OG0001109/OG0001162/OG0001275/OG0001425/OG0001431/OG0001509	22	BP
GO:0071555	cell wall organization	22/1160	35/4382	6.17e-06	2.52e-05	1.06e-05	OG0000234/OG0000321/OG0000452/OG0000465/OG0000586/OG0000587/OG0000588/OG0000696/OG0000697/OG0000797/OG0000798/OG0000799/OG0000800/OG0000801/OG0000802/OG0000803/OG0000804/OG0000805/OG0000806/OG0000955/OG0000985/OG0001197	22	BP
GO:1901657	glycosyl compound metabolic process	22/1160	35/4382	6.17e-06	2.52e-05	1.06e-05	OG0000158/OG0000176/OG0000326/OG0000627/OG0000629/OG0000694/OG0000713/OG0000760/OG0000876/OG0000890/OG0001009/OG0001013/OG0001017/OG0001028/OG0001104/OG0001108/OG0001109/OG0001162/OG0001275/OG0001425/OG0001431/OG0001509	22	BP
GO:0046034	ATP metabolic process	27/1160	47/4382	6.4e-06	2.61e-05	1.09e-05	OG0000153/OG0000175/OG0000194/OG0000248/OG0000500/OG0000591/OG0000592/OG0000677/OG0000678/OG0000864/OG0000885/OG0000951/OG0000952/OG0000953/OG0000954/OG0000981/OG0001031/OG0001043/OG0001176/OG0001177/OG0001230/OG0001273/OG0001362/OG0001375/OG0001376/OG0001377/OG0001505	27	BP
GO:0044264	cellular polysaccharide metabolic process	29/1160	52/4382	6.52e-06	2.65e-05	1.11e-05	OG0000153/OG0000175/OG0000265/OG0000280/OG0000281/OG0000325/OG0000352/OG0000353/OG0000368/OG0000369/OG0000396/OG0000444/OG0000489/OG0000609/OG0000617/OG0000787/OG0000955/OG0001117/OG0001118/OG0001182/OG0001230/OG0001231/OG0001281/OG0001307/OG0001317/OG0001362/OG0001420/OG0001423/OG0001493	29	BP
GO:0006950	response to stress	101/1160	262/4382	6.95e-06	2.81e-05	1.17e-05	OG0000159/OG0000194/OG0000201/OG0000205/OG0000225/OG0000241/OG0000242/OG0000254/OG0000266/OG0000276/OG0000303/OG0000304/OG0000306/OG0000307/OG0000341/OG0000345/OG0000346/OG0000361/OG0000364/OG0000394/OG0000395/OG0000408/OG0000409/OG0000441/OG0000442/OG0000446/OG0000462/OG0000500/OG0000513/OG0000539/OG0000552/OG0000553/OG0000557/OG0000608/OG0000620/OG0000629/OG0000663/OG0000684/OG0000714/OG0000723…	101	BP
GO:0071554	cell wall organization or biogenesis	34/1160	65/4382	7.18e-06	2.88e-05	1.2e-05	OG0000153/OG0000158/OG0000234/OG0000321/OG0000402/OG0000413/OG0000452/OG0000465/OG0000501/OG0000586/OG0000587/OG0000588/OG0000681/OG0000696/OG0000697/OG0000720/OG0000797/OG0000798/OG0000799/OG0000800/OG0000801/OG0000802/OG0000803/OG0000804/OG0000805/OG0000806/OG0000884/OG0000955/OG0000985/OG0001080/OG0001197/OG0001297/OG0001362/OG0001401	34	BP
GO:0016758	transferase activity, transferring hexosyl groups	13/1160	16/4382	7.23e-06	2.88e-05	1.2e-05	OG0000261/OG0000321/OG0000497/OG0000680/OG0000681/OG0000797/OG0000802/OG0000803/OG0001117/OG0001120/OG0001420/OG0001423/OG0001493	13	MF
GO:0019359	nicotinamide nucleotide biosynthetic process	13/1160	16/4382	7.23e-06	2.88e-05	1.2e-05	OG0000158/OG0000194/OG0000204/OG0000209/OG0000248/OG0000361/OG0000500/OG0000570/OG0000855/OG0000885/OG0001273/OG0001297/OG0001471	13	BP
GO:0019363	pyridine nucleotide biosynthetic process	13/1160	16/4382	7.23e-06	2.88e-05	1.2e-05	OG0000158/OG0000194/OG0000204/OG0000209/OG0000248/OG0000361/OG0000500/OG0000570/OG0000855/OG0000885/OG0001273/OG0001297/OG0001471	13	BP
GO:0140098	catalytic activity, acting on RNA	74/1160	179/4382	7.3e-06	2.9e-05	1.21e-05	OG0000162/OG0000186/OG0000196/OG0000197/OG0000219/OG0000256/OG0000294/OG0000296/OG0000323/OG0000324/OG0000338/OG0000357/OG0000386/OG0000424/OG0000436/OG0000482/OG0000484/OG0000512/OG0000558/OG0000569/OG0000601/OG0000650/OG0000655/OG0000687/OG0000688/OG0000689/OG0000733/OG0000738/OG0000772/OG0000790/OG0000795/OG0000842/OG0000882/OG0000899/OG0000921/OG0000949/OG0001013/OG0001018/OG0001020/OG0001053…	74	MF
GO:0016070	RNA metabolic process	142/1160	394/4382	7.36e-06	2.91e-05	1.22e-05	OG0000162/OG0000186/OG0000196/OG0000212/OG0000213/OG0000218/OG0000219/OG0000256/OG0000284/OG0000285/OG0000291/OG0000294/OG0000296/OG0000310/OG0000323/OG0000324/OG0000335/OG0000338/OG0000341/OG0000357/OG0000424/OG0000432/OG0000436/OG0000461/OG0000474/OG0000477/OG0000478/OG0000482/OG0000484/OG0000508/OG0000512/OG0000525/OG0000540/OG0000558/OG0000569/OG0000574/OG0000601/OG0000604/OG0000605/OG0000607…	142	BP
GO:0042558	pteridine-containing compound metabolic process	16/1160	22/4382	7.39e-06	2.91e-05	1.22e-05	OG0000229/OG0000274/OG0000318/OG0000417/OG0000418/OG0000798/OG0001050/OG0001096/OG0001097/OG0001105/OG0001146/OG0001198/OG0001227/OG0001374/OG0001391/OG0001408	16	BP
GO:0051172	negative regulation of nitrogen compound metabolic process	24/1160	40/4382	7.48e-06	2.93e-05	1.22e-05	OG0000291/OG0000341/OG0000401/OG0000517/OG0000605/OG0000649/OG0000779/OG0000791/OG0000837/OG0000949/OG0000975/OG0001065/OG0001074/OG0001121/OG0001124/OG0001127/OG0001167/OG0001252/OG0001255/OG0001281/OG0001283/OG0001305/OG0001392/OG0001399	24	BP
GO:0051246	regulation of protein metabolic process	24/1160	40/4382	7.48e-06	2.93e-05	1.22e-05	OG0000158/OG0000260/OG0000334/OG0000401/OG0000442/OG0000607/OG0000649/OG0000779/OG0000791/OG0000949/OG0001065/OG0001121/OG0001122/OG0001124/OG0001127/OG0001164/OG0001166/OG0001167/OG0001255/OG0001267/OG0001281/OG0001289/OG0001392/OG0001526	24	BP
GO:0009408	response to heat	21/1160	33/4382	7.6e-06	2.96e-05	1.24e-05	OG0000241/OG0000242/OG0000304/OG0000441/OG0000442/OG0000723/OG0000811/OG0001048/OG0001049/OG0001053/OG0001086/OG0001103/OG0001155/OG0001157/OG0001164/OG0001165/OG0001166/OG0001187/OG0001233/OG0001398/OG0001526	21	BP
GO:0009132	nucleoside diphosphate metabolic process	14/1160	18/4382	7.81e-06	3.03e-05	1.27e-05	OG0000194/OG0000248/OG0000500/OG0000591/OG0000592/OG0000864/OG0000885/OG0000987/OG0001017/OG0001031/OG0001196/OG0001230/OG0001237/OG0001273	14	BP
GO:1903509	liposaccharide metabolic process	30/1160	55/4382	8.29e-06	3.21e-05	1.34e-05	OG0000153/OG0000261/OG0000265/OG0000271/OG0000281/OG0000325/OG0000352/OG0000368/OG0000369/OG0000396/OG0000489/OG0000617/OG0000661/OG0000667/OG0000787/OG0000955/OG0001007/OG0001031/OG0001182/OG0001200/OG0001213/OG0001230/OG0001231/OG0001236/OG0001307/OG0001314/OG0001330/OG0001331/OG0001362/OG0001422	30	BP
GO:0006400	tRNA modification	28/1160	50/4382	8.47e-06	3.26e-05	1.36e-05	OG0000162/OG0000186/OG0000218/OG0000310/OG0000324/OG0000424/OG0000432/OG0000477/OG0000525/OG0000540/OG0000689/OG0000698/OG0001013/OG0001018/OG0001054/OG0001099/OG0001110/OG0001224/OG0001259/OG0001268/OG0001279/OG0001283/OG0001297/OG0001325/OG0001358/OG0001425/OG0001517/OG0001526	28	BP
GO:0022613	ribonucleoprotein complex biogenesis	46/1160	98/4382	8.72e-06	3.35e-05	1.4e-05	OG0000196/OG0000197/OG0000212/OG0000219/OG0000284/OG0000296/OG0000323/OG0000357/OG0000436/OG0000464/OG0000510/OG0000512/OG0000601/OG0000649/OG0000650/OG0000738/OG0000779/OG0000795/OG0000881/OG0000882/OG0000921/OG0000949/OG0000996/OG0000997/OG0001018/OG0001023/OG0001053/OG0001086/OG0001100/OG0001122/OG0001124/OG0001131/OG0001150/OG0001167/OG0001205/OG0001223/OG0001243/OG0001263/OG0001264/OG0001325…	46	BP
GO:0043021	ribonucleoprotein complex binding	20/1160	31/4382	9.29e-06	3.56e-05	1.49e-05	OG0000196/OG0000240/OG0000610/OG0000649/OG0000690/OG0000791/OG0000881/OG0000986/OG0001023/OG0001065/OG0001086/OG0001111/OG0001122/OG0001158/OG0001166/OG0001170/OG0001255/OG0001263/OG0001267/OG0001437	20	MF
GO:0044036	cell wall macromolecule metabolic process	31/1160	58/4382	1.02e-05	3.9e-05	1.63e-05	OG0000153/OG0000158/OG0000234/OG0000321/OG0000402/OG0000413/OG0000452/OG0000465/OG0000586/OG0000681/OG0000696/OG0000697/OG0000720/OG0000797/OG0000798/OG0000799/OG0000800/OG0000801/OG0000802/OG0000803/OG0000804/OG0000805/OG0000806/OG0000884/OG0000955/OG0000985/OG0001080/OG0001197/OG0001297/OG0001362/OG0001401	31	BP
GO:0048523	negative regulation of cellular process	29/1160	53/4382	1.08e-05	4.1e-05	1.71e-05	OG0000291/OG0000341/OG0000401/OG0000517/OG0000605/OG0000649/OG0000666/OG0000737/OG0000779/OG0000791/OG0000837/OG0000838/OG0000949/OG0000975/OG0001065/OG0001074/OG0001121/OG0001124/OG0001127/OG0001156/OG0001159/OG0001167/OG0001252/OG0001255/OG0001281/OG0001283/OG0001305/OG0001392/OG0001399	29	BP
GO:0006414	translational elongation	37/1160	74/4382	1.12e-05	4.22e-05	1.77e-05	OG0000158/OG0000294/OG0000401/OG0000474/OG0000484/OG0000510/OG0000560/OG0000569/OG0000649/OG0000733/OG0000755/OG0000779/OG0000791/OG0000835/OG0000880/OG0000986/OG0000988/OG0001020/OG0001039/OG0001064/OG0001065/OG0001121/OG0001125/OG0001126/OG0001163/OG0001166/OG0001167/OG0001239/OG0001255/OG0001257/OG0001267/OG0001281/OG0001283/OG0001303/OG0001436/OG0001458/OG0001459	37	BP
GO:0010608	posttranscriptional regulation of gene expression	22/1160	36/4382	1.19e-05	4.5e-05	1.88e-05	OG0000158/OG0000334/OG0000401/OG0000607/OG0000649/OG0000779/OG0000791/OG0000943/OG0000949/OG0001065/OG0001121/OG0001122/OG0001124/OG0001127/OG0001166/OG0001167/OG0001255/OG0001267/OG0001269/OG0001281/OG0001392/OG0001526	22	BP
GO:0009066	aspartate family amino acid metabolic process	30/1160	56/4382	1.34e-05	5.03e-05	2.1e-05	OG0000204/OG0000209/OG0000274/OG0000333/OG0000350/OG0000361/OG0000418/OG0000447/OG0000470/OG0000570/OG0000581/OG0000643/OG0000693/OG0000694/OG0000827/OG0000855/OG0000856/OG0000890/OG0000924/OG0000925/OG0000981/OG0001026/OG0001047/OG0001104/OG0001105/OG0001222/OG0001235/OG0001282/OG0001297/OG0001509	30	BP
GO:0004312	fatty acid synthase activity	10/1160	11/4382	1.37e-05	5.11e-05	2.13e-05	OG0001005/OG0001006/OG0001009/OG0001199/OG0001201/OG0001202/OG0001203/OG0001295/OG0001296/OG0001331	10	MF
GO:0032505	reproduction of a single-celled organism	10/1160	11/4382	1.37e-05	5.11e-05	2.13e-05	OG0000245/OG0000636/OG0000796/OG0000797/OG0000802/OG0000807/OG0000808/OG0000809/OG0000875/OG0000931	10	BP
GO:0043093	FtsZ-dependent cytokinesis	10/1160	11/4382	1.37e-05	5.11e-05	2.13e-05	OG0000245/OG0000636/OG0000796/OG0000797/OG0000802/OG0000807/OG0000808/OG0000809/OG0000875/OG0000931	10	BP
GO:0034637	cellular carbohydrate biosynthetic process	28/1160	51/4382	1.41e-05	5.22e-05	2.18e-05	OG0000153/OG0000175/OG0000265/OG0000280/OG0000281/OG0000325/OG0000352/OG0000353/OG0000368/OG0000369/OG0000396/OG0000444/OG0000489/OG0000617/OG0000787/OG0000955/OG0001031/OG0001117/OG0001118/OG0001182/OG0001230/OG0001231/OG0001281/OG0001307/OG0001317/OG0001362/OG0001420/OG0001423	28	BP
GO:0048518	positive regulation of biological process	23/1160	39/4382	1.73e-05	6.4e-05	2.67e-05	OG0000304/OG0000305/OG0000341/OG0000442/OG0000508/OG0000605/OG0000790/OG0000837/OG0000949/OG0000975/OG0000983/OG0001122/OG0001127/OG0001167/OG0001169/OG0001233/OG0001252/OG0001267/OG0001269/OG0001281/OG0001287/OG0001289/OG0001290	23	BP
GO:0016747	transferase activity, transferring acyl groups other than amino-acyl groups	29/1160	54/4382	1.75e-05	6.44e-05	2.69e-05	OG0000470/OG0000471/OG0000534/OG0000581/OG0000591/OG0000661/OG0000685/OG0000752/OG0000827/OG0000955/OG0001005/OG0001006/OG0001009/OG0001098/OG0001099/OG0001188/OG0001199/OG0001201/OG0001202/OG0001203/OG0001204/OG0001213/OG0001236/OG0001295/OG0001296/OG0001330/OG0001331/OG0001409/OG0001428	29	MF
GO:0009144	purine nucleoside triphosphate metabolic process	20/1160	32/4382	1.87e-05	6.84e-05	2.86e-05	OG0000194/OG0000248/OG0000500/OG0000629/OG0000677/OG0000678/OG0000760/OG0000885/OG0000951/OG0000952/OG0000953/OG0000954/OG0001017/OG0001108/OG0001177/OG0001273/OG0001375/OG0001376/OG0001377/OG0001505	20	BP
GO:0008289	lipid binding	11/1160	13/4382	1.94e-05	7e-05	2.92e-05	OG0000261/OG0000345/OG0000450/OG0000591/OG0000618/OG0000670/OG0000788/OG0000827/OG0000951/OG0001112/OG0001332	11	MF
GO:0009173	pyrimidine ribonucleoside monophosphate metabolic process	11/1160	13/4382	1.94e-05	7e-05	2.92e-05	OG0000153/OG0000175/OG0000209/OG0000288/OG0000481/OG0000743/OG0000878/OG0000879/OG0000981/OG0001028/OG0001230	11	BP
GO:0046049	UMP metabolic process	11/1160	13/4382	1.94e-05	7e-05	2.92e-05	OG0000153/OG0000175/OG0000209/OG0000288/OG0000481/OG0000743/OG0000878/OG0000879/OG0000981/OG0001028/OG0001230	11	BP
GO:0046417	chorismate metabolic process	11/1160	13/4382	1.94e-05	7e-05	2.92e-05	OG0000164/OG0000214/OG0000290/OG0000387/OG0000664/OG0000780/OG0000823/OG0000830/OG0001221/OG0001230/OG0001432	11	BP
GO:0061077	chaperone-mediated protein folding	11/1160	13/4382	1.94e-05	7e-05	2.92e-05	OG0000303/OG0000304/OG0000844/OG0000868/OG0001048/OG0001153/OG0001158/OG0001324/OG0001332/OG0001398/OG0001492	11	BP
GO:0016763	transferase activity, transferring pentosyl groups	15/1160	21/4382	2.06e-05	7.4e-05	3.09e-05	OG0000213/OG0000228/OG0000453/OG0000489/OG0000694/OG0000695/OG0000713/OG0000834/OG0001013/OG0001028/OG0001046/OG0001088/OG0001090/OG0001388/OG0001471	15	MF
GO:0019842	vitamin binding	30/1160	57/4382	2.12e-05	7.59e-05	3.17e-05	OG0000252/OG0000274/OG0000372/OG0000402/OG0000417/OG0000447/OG0000456/OG0000565/OG0000585/OG0000592/OG0000716/OG0000752/OG0000778/OG0000828/OG0000887/OG0000888/OG0000904/OG0000925/OG0001003/OG0001026/OG0001198/OG0001200/OG0001222/OG0001245/OG0001410/OG0001433/OG0001444/OG0001465/OG0001493/OG0001494	30	MF
GO:0048522	positive regulation of cellular process	22/1160	37/4382	2.21e-05	7.89e-05	3.3e-05	OG0000304/OG0000305/OG0000341/OG0000442/OG0000508/OG0000605/OG0000790/OG0000837/OG0000949/OG0000975/OG0000983/OG0001122/OG0001127/OG0001167/OG0001169/OG0001233/OG0001252/OG0001267/OG0001269/OG0001281/OG0001287/OG0001290	22	BP
GO:0009396	folic acid-containing compound biosynthetic process	12/1160	15/4382	2.25e-05	7.94e-05	3.32e-05	OG0000318/OG0000418/OG0000798/OG0001096/OG0001097/OG0001105/OG0001146/OG0001198/OG0001227/OG0001374/OG0001391/OG0001408	12	BP
GO:0046653	tetrahydrofolate metabolic process	12/1160	15/4382	2.25e-05	7.94e-05	3.32e-05	OG0000274/OG0000318/OG0000417/OG0000418/OG0001096/OG0001097/OG0001105/OG0001146/OG0001227/OG0001374/OG0001391/OG0001408	12	BP
GO:0046939	nucleotide phosphorylation	12/1160	15/4382	2.25e-05	7.94e-05	3.32e-05	OG0000194/OG0000248/OG0000500/OG0000591/OG0000592/OG0000780/OG0000864/OG0000885/OG0001017/OG0001031/OG0001230/OG0001273	12	BP
GO:0009205	purine ribonucleoside triphosphate metabolic process	19/1160	30/4382	2.31e-05	8.13e-05	3.4e-05	OG0000194/OG0000248/OG0000500/OG0000677/OG0000678/OG0000760/OG0000885/OG0000951/OG0000952/OG0000953/OG0000954/OG0001017/OG0001108/OG0001177/OG0001273/OG0001375/OG0001376/OG0001377/OG0001505	19	BP
GO:0051539	4 iron, 4 sulfur cluster binding	37/1160	76/4382	2.41e-05	8.45e-05	3.53e-05	OG0000166/OG0000188/OG0000201/OG0000216/OG0000223/OG0000266/OG0000297/OG0000334/OG0000395/OG0000435/OG0000570/OG0000594/OG0000703/OG0000704/OG0000770/OG0000876/OG0000903/OG0000904/OG0000905/OG0001018/OG0001027/OG0001031/OG0001042/OG0001043/OG0001054/OG0001066/OG0001180/OG0001183/OG0001189/OG0001194/OG0001208/OG0001216/OG0001244/OG0001248/OG0001279/OG0001297/OG0001306	37	MF
GO:0034248	regulation of cellular amide metabolic process	21/1160	35/4382	2.82e-05	9.83e-05	4.11e-05	OG0000158/OG0000334/OG0000401/OG0000607/OG0000649/OG0000779/OG0000791/OG0000949/OG0001065/OG0001121/OG0001122/OG0001124/OG0001127/OG0001166/OG0001167/OG0001252/OG0001255/OG0001267/OG0001281/OG0001392/OG0001526	21	BP
GO:0042254	ribosome biogenesis	44/1160	96/4382	2.88e-05	0.000100245	4.19e-05	OG0000196/OG0000197/OG0000212/OG0000219/OG0000284/OG0000296/OG0000323/OG0000357/OG0000436/OG0000464/OG0000510/OG0000512/OG0000601/OG0000649/OG0000650/OG0000738/OG0000779/OG0000795/OG0000881/OG0000882/OG0000921/OG0000949/OG0000996/OG0000997/OG0001018/OG0001023/OG0001053/OG0001086/OG0001100/OG0001124/OG0001131/OG0001150/OG0001205/OG0001223/OG0001243/OG0001263/OG0001264/OG0001325/OG0001337/OG0001346…	44	BP
GO:0033692	cellular polysaccharide biosynthetic process	27/1160	50/4382	3e-05	0.000103995	4.35e-05	OG0000153/OG0000175/OG0000265/OG0000280/OG0000281/OG0000325/OG0000352/OG0000353/OG0000368/OG0000369/OG0000396/OG0000444/OG0000489/OG0000617/OG0000787/OG0000955/OG0001117/OG0001118/OG0001182/OG0001230/OG0001231/OG0001281/OG0001307/OG0001317/OG0001362/OG0001420/OG0001423	27	BP
GO:0005976	polysaccharide metabolic process	30/1160	58/4382	3.3e-05	0.000114062	4.77e-05	OG0000153/OG0000175/OG0000265/OG0000280/OG0000281/OG0000325/OG0000352/OG0000353/OG0000368/OG0000369/OG0000396/OG0000444/OG0000489/OG0000609/OG0000617/OG0000787/OG0000955/OG0001059/OG0001117/OG0001118/OG0001182/OG0001230/OG0001231/OG0001281/OG0001307/OG0001317/OG0001362/OG0001420/OG0001423/OG0001493	30	BP
GO:0006417	regulation of translation	20/1160	33/4382	3.57e-05	0.000122984	5.14e-05	OG0000158/OG0000334/OG0000401/OG0000607/OG0000649/OG0000779/OG0000791/OG0000949/OG0001065/OG0001121/OG0001122/OG0001124/OG0001127/OG0001166/OG0001167/OG0001255/OG0001267/OG0001281/OG0001392/OG0001526	20	BP
GO:0140101	catalytic activity, acting on a tRNA	34/1160	69/4382	3.74e-05	0.000128642	5.38e-05	OG0000162/OG0000186/OG0000294/OG0000324/OG0000386/OG0000424/OG0000484/OG0000558/OG0000569/OG0000687/OG0000688/OG0000689/OG0000733/OG0000899/OG0001013/OG0001018/OG0001020/OG0001064/OG0001071/OG0001121/OG0001125/OG0001126/OG0001224/OG0001239/OG0001259/OG0001279/OG0001283/OG0001325/OG0001419/OG0001425/OG0001458/OG0001459/OG0001517/OG0001526	34	MF
GO:0043226	organelle	70/1160	174/4382	3.83e-05	0.000131162	5.48e-05	OG0000216/OG0000248/OG0000284/OG0000285/OG0000304/OG0000305/OG0000322/OG0000336/OG0000384/OG0000401/OG0000446/OG0000464/OG0000510/OG0000523/OG0000528/OG0000565/OG0000607/OG0000650/OG0000674/OG0000683/OG0000690/OG0000714/OG0000728/OG0000748/OG0000753/OG0000755/OG0000779/OG0000781/OG0000791/OG0000824/OG0000838/OG0000840/OG0000891/OG0000895/OG0000916/OG0000949/OG0000975/OG0000996/OG0000997/OG0001011…	70	CC
GO:0061024	membrane organization	22/1160	38/4382	3.95e-05	0.000135004	5.64e-05	OG0000245/OG0000337/OG0000358/OG0000389/OG0000465/OG0000468/OG0000568/OG0000618/OG0000636/OG0000670/OG0000796/OG0000844/OG0000845/OG0000857/OG0000886/OG0000931/OG0001022/OG0001063/OG0001253/OG0001332/OG0001390/OG0001413	22	BP
GO:0005618	cell wall	46/1160	103/4382	4.29e-05	0.000145946	6.1e-05	OG0000188/OG0000225/OG0000280/OG0000288/OG0000321/OG0000371/OG0000372/OG0000401/OG0000487/OG0000488/OG0000510/OG0000539/OG0000540/OG0000643/OG0000723/OG0000753/OG0000791/OG0000828/OG0000880/OG0000929/OG0000936/OG0000949/OG0000984/OG0000986/OG0001004/OG0001016/OG0001020/OG0001049/OG0001088/OG0001092/OG0001104/OG0001109/OG0001134/OG0001149/OG0001156/OG0001168/OG0001172/OG0001180/OG0001224/OG0001239…	46	CC
GO:0006040	amino sugar metabolic process	9/1160	10/4382	4.76e-05	0.000161481	6.75e-05	OG0000346/OG0000452/OG0000640/OG0000641/OG0000884/OG0000955/OG0000981/OG0001080/OG0001378	9	BP
GO:0019682	glyceraldehyde-3-phosphate metabolic process	15/1160	22/4382	4.9e-05	0.000165173	6.9e-05	OG0000175/OG0000246/OG0000247/OG0000275/OG0000435/OG0000885/OG0000887/OG0000980/OG0001031/OG0001183/OG0001297/OG0001362/OG0001481/OG0001502/OG0001510	15	BP
GO:0072657	protein localization to membrane	15/1160	22/4382	4.9e-05	0.000165173	6.9e-05	OG0000237/OG0000358/OG0000724/OG0000886/OG0000993/OG0001022/OG0001063/OG0001112/OG0001170/OG0001250/OG0001251/OG0001253/OG0001332/OG0001413/OG0001435	15	BP
GO:0009064	glutamine family amino acid metabolic process	25/1160	46/4382	5.12e-05	0.00017204	7.19e-05	OG0000209/OG0000229/OG0000317/OG0000326/OG0000333/OG0000363/OG0000488/OG0000508/OG0000561/OG0000603/OG0000648/OG0000718/OG0000858/OG0000878/OG0000879/OG0000950/OG0000981/OG0001088/OG0001109/OG0001297/OG0001362/OG0001378/OG0001388/OG0001419/OG0001444	25	BP
GO:0009067	aspartate family amino acid biosynthetic process	23/1160	41/4382	5.26e-05	0.000176064	7.36e-05	OG0000209/OG0000274/OG0000333/OG0000350/OG0000418/OG0000447/OG0000470/OG0000581/OG0000643/OG0000693/OG0000694/OG0000856/OG0000890/OG0000924/OG0000925/OG0000981/OG0001026/OG0001047/OG0001105/OG0001222/OG0001235/OG0001282/OG0001297	23	BP
GO:0009311	oligosaccharide metabolic process	18/1160	29/4382	5.65e-05	0.00018724	7.82e-05	OG0000261/OG0000265/OG0000352/OG0000368/OG0000369/OG0000661/OG0000667/OG0000955/OG0001031/OG0001182/OG0001200/OG0001213/OG0001230/OG0001231/OG0001236/OG0001307/OG0001330/OG0001331	18	BP
GO:0009312	oligosaccharide biosynthetic process	18/1160	29/4382	5.65e-05	0.00018724	7.82e-05	OG0000261/OG0000265/OG0000352/OG0000368/OG0000369/OG0000661/OG0000667/OG0000955/OG0001031/OG0001182/OG0001200/OG0001213/OG0001230/OG0001231/OG0001236/OG0001307/OG0001330/OG0001331	18	BP
GO:0006541	glutamine metabolic process	14/1160	20/4382	5.66e-05	0.00018724	7.82e-05	OG0000229/OG0000326/OG0000508/OG0000561/OG0000603/OG0000718/OG0000858/OG0000878/OG0000950/OG0001088/OG0001109/OG0001362/OG0001378/OG0001388	14	BP
GO:0042168	heme metabolic process	14/1160	20/4382	5.66e-05	0.00018724	7.82e-05	OG0000166/OG0000175/OG0000317/OG0000388/OG0000423/OG0000524/OG0000630/OG0000700/OG0000991/OG0001170/OG0001230/OG0001336/OG0001385/OG0001419	14	BP
GO:0051536	iron-sulfur cluster binding	48/1160	110/4382	6.08e-05	0.000199819	8.35e-05	OG0000166/OG0000188/OG0000199/OG0000201/OG0000203/OG0000216/OG0000223/OG0000266/OG0000297/OG0000334/OG0000395/OG0000435/OG0000457/OG0000570/OG0000594/OG0000703/OG0000704/OG0000748/OG0000770/OG0000876/OG0000893/OG0000903/OG0000904/OG0000905/OG0001018/OG0001027/OG0001031/OG0001038/OG0001042/OG0001043/OG0001054/OG0001066/OG0001161/OG0001180/OG0001183/OG0001189/OG0001194/OG0001208/OG0001216/OG0001242…	48	MF
GO:0051540	metal cluster binding	48/1160	110/4382	6.08e-05	0.000199819	8.35e-05	OG0000166/OG0000188/OG0000199/OG0000201/OG0000203/OG0000216/OG0000223/OG0000266/OG0000297/OG0000334/OG0000395/OG0000435/OG0000457/OG0000570/OG0000594/OG0000703/OG0000704/OG0000748/OG0000770/OG0000876/OG0000893/OG0000903/OG0000904/OG0000905/OG0001018/OG0001027/OG0001031/OG0001038/OG0001042/OG0001043/OG0001054/OG0001066/OG0001161/OG0001180/OG0001183/OG0001189/OG0001194/OG0001208/OG0001216/OG0001242…	48	MF
GO:0043228	non-membrane-bounded organelle	51/1160	119/4382	6.43e-05	0.000210652	8.8e-05	OG0000248/OG0000284/OG0000285/OG0000305/OG0000322/OG0000336/OG0000384/OG0000401/OG0000464/OG0000510/OG0000523/OG0000607/OG0000650/OG0000674/OG0000683/OG0000728/OG0000753/OG0000755/OG0000779/OG0000781/OG0000791/OG0000824/OG0000891/OG0000895/OG0000916/OG0000949/OG0000975/OG0000996/OG0000997/OG0001011/OG0001029/OG0001071/OG0001100/OG0001102/OG0001123/OG0001124/OG0001135/OG0001154/OG0001205/OG0001206…	51	CC
GO:0006090	pyruvate metabolic process	24/1160	44/4382	6.69e-05	0.000218529	9.13e-05	OG0000175/OG0000194/OG0000246/OG0000247/OG0000248/OG0000252/OG0000435/OG0000500/OG0000591/OG0000592/OG0000864/OG0000885/OG0000887/OG0000904/OG0001031/OG0001183/OG0001230/OG0001273/OG0001277/OG0001297/OG0001321/OG0001362/OG0001379/OG0001510	24	BP
GO:0000003	reproduction	12/1160	16/4382	6.83e-05	0.000222211	9.28e-05	OG0000245/OG0000361/OG0000565/OG0000636/OG0000796/OG0000797/OG0000802/OG0000807/OG0000808/OG0000809/OG0000875/OG0000931	12	BP
GO:0006165	nucleoside diphosphate phosphorylation	11/1160	14/4382	6.89e-05	0.000223531	9.34e-05	OG0000194/OG0000248/OG0000500/OG0000591/OG0000592/OG0000864/OG0000885/OG0001017/OG0001031/OG0001230/OG0001273	11	BP
GO:0006418	tRNA aminoacylation for protein translation	17/1160	27/4382	7.04e-05	0.000226417	9.46e-05	OG0000294/OG0000484/OG0000569/OG0000687/OG0000688/OG0000689/OG0000733/OG0000899/OG0001020/OG0001064/OG0001121/OG0001125/OG0001126/OG0001239/OG0001283/OG0001458/OG0001459	17	BP
GO:0043190	ATP-binding cassette (ABC) transporter complex	17/1160	27/4382	7.04e-05	0.000226417	9.46e-05	OG0000170/OG0000232/OG0000272/OG0000376/OG0000429/OG0000449/OG0000521/OG0000573/OG0000670/OG0000789/OG0000851/OG0000852/OG0001142/OG0001143/OG0001250/OG0001315/OG0001316	17	CC
GO:0098533	ATPase dependent transmembrane transport complex	17/1160	27/4382	7.04e-05	0.000226417	9.46e-05	OG0000170/OG0000232/OG0000272/OG0000376/OG0000429/OG0000449/OG0000521/OG0000573/OG0000670/OG0000789/OG0000851/OG0000852/OG0001142/OG0001143/OG0001250/OG0001315/OG0001316	17	CC
GO:0009451	RNA modification	44/1160	99/4382	7.23e-05	0.000231806	9.69e-05	OG0000162/OG0000186/OG0000196/OG0000218/OG0000219/OG0000296/OG0000310/OG0000323/OG0000324/OG0000357/OG0000424/OG0000432/OG0000477/OG0000512/OG0000525/OG0000540/OG0000601/OG0000689/OG0000698/OG0000738/OG0000795/OG0000882/OG0000921/OG0001013/OG0001018/OG0001054/OG0001075/OG0001099/OG0001110/OG0001131/OG0001150/OG0001224/OG0001243/OG0001259/OG0001268/OG0001279/OG0001283/OG0001297/OG0001325/OG0001337…	44	BP
GO:0006091	generation of precursor metabolites and energy	74/1160	190/4382	8.29e-05	0.000264968	0.000110714	OG0000153/OG0000175/OG0000194/OG0000248/OG0000275/OG0000334/OG0000435/OG0000457/OG0000458/OG0000459/OG0000487/OG0000500/OG0000503/OG0000504/OG0000530/OG0000591/OG0000592/OG0000609/OG0000682/OG0000702/OG0000703/OG0000704/OG0000705/OG0000706/OG0000707/OG0000722/OG0000767/OG0000769/OG0000770/OG0000827/OG0000828/OG0000829/OG0000864/OG0000885/OG0000900/OG0000901/OG0000902/OG0000903/OG0000905/OG0000980…	74	BP
GO:0000271	polysaccharide biosynthetic process	28/1160	55/4382	8.7e-05	0.000275752	0.00011522	OG0000153/OG0000175/OG0000265/OG0000280/OG0000281/OG0000325/OG0000352/OG0000353/OG0000368/OG0000369/OG0000396/OG0000444/OG0000489/OG0000617/OG0000787/OG0000955/OG0001059/OG0001117/OG0001118/OG0001182/OG0001230/OG0001231/OG0001281/OG0001307/OG0001317/OG0001362/OG0001420/OG0001423	28	BP
GO:0006643	membrane lipid metabolic process	16/1160	25/4382	8.71e-05	0.000275752	0.00011522	OG0000261/OG0000271/OG0000661/OG0000667/OG0000955/OG0001007/OG0001031/OG0001182/OG0001200/OG0001213/OG0001236/OG0001307/OG0001314/OG0001330/OG0001331/OG0001422	16	BP
GO:0006664	glycolipid metabolic process	16/1160	25/4382	8.71e-05	0.000275752	0.00011522	OG0000261/OG0000271/OG0000661/OG0000667/OG0000955/OG0001007/OG0001031/OG0001182/OG0001200/OG0001213/OG0001236/OG0001307/OG0001314/OG0001330/OG0001331/OG0001422	16	BP
GO:0032268	regulation of cellular protein metabolic process	21/1160	37/4382	8.86e-05	0.000279584	0.000116821	OG0000158/OG0000334/OG0000401/OG0000442/OG0000607/OG0000649/OG0000779/OG0000791/OG0000949/OG0001065/OG0001121/OG0001122/OG0001124/OG0001127/OG0001166/OG0001167/OG0001255/OG0001267/OG0001281/OG0001392/OG0001526	21	BP
GO:0016866	intramolecular transferase activity	18/1160	30/4382	0.000106545	0.000334308	0.000139687	OG0000188/OG0000208/OG0000264/OG0000311/OG0000323/OG0000324/OG0000357/OG0000500/OG0000544/OG0000884/OG0000891/OG0000934/OG0001011/OG0001066/OG0001080/OG0001221/OG0001224/OG0001337	18	MF
GO:0065007	biological regulation	162/1160	480/4382	0.000108438	0.000339233	0.000141744	OG0000158/OG0000213/OG0000234/OG0000256/OG0000260/OG0000276/OG0000291/OG0000294/OG0000304/OG0000305/OG0000310/OG0000321/OG0000334/OG0000335/OG0000341/OG0000364/OG0000401/OG0000409/OG0000410/OG0000411/OG0000413/OG0000417/OG0000436/OG0000442/OG0000446/OG0000452/OG0000461/OG0000464/OG0000465/OG0000474/OG0000500/OG0000501/OG0000502/OG0000508/OG0000512/OG0000517/OG0000539/OG0000574/OG0000575/OG0000586…	162	BP
GO:0009893	positive regulation of metabolic process	20/1160	35/4382	0.000114753	0.000355803	0.000148668	OG0000341/OG0000442/OG0000508/OG0000605/OG0000790/OG0000837/OG0000949/OG0000975/OG0000983/OG0001122/OG0001127/OG0001167/OG0001233/OG0001252/OG0001267/OG0001269/OG0001281/OG0001287/OG0001289/OG0001290	20	BP
GO:0010604	positive regulation of macromolecule metabolic process	20/1160	35/4382	0.000114753	0.000355803	0.000148668	OG0000341/OG0000442/OG0000508/OG0000605/OG0000790/OG0000837/OG0000949/OG0000975/OG0000983/OG0001122/OG0001127/OG0001167/OG0001233/OG0001252/OG0001267/OG0001269/OG0001281/OG0001287/OG0001289/OG0001290	20	BP
GO:0051173	positive regulation of nitrogen compound metabolic process	20/1160	35/4382	0.000114753	0.000355803	0.000148668	OG0000341/OG0000442/OG0000508/OG0000605/OG0000790/OG0000837/OG0000949/OG0000975/OG0000983/OG0001122/OG0001127/OG0001167/OG0001233/OG0001252/OG0001267/OG0001269/OG0001281/OG0001287/OG0001289/OG0001290	20	BP
GO:0043022	ribosome binding	14/1160	21/4382	0.000128647	0.000397705	0.000166176	OG0000196/OG0000240/OG0000610/OG0000690/OG0000791/OG0001023/OG0001065/OG0001086/OG0001111/OG0001122/OG0001158/OG0001166/OG0001267/OG0001437	14	MF
GO:0004812	aminoacyl-tRNA ligase activity	17/1160	28/4382	0.000135371	0.000407668	0.000170339	OG0000294/OG0000386/OG0000484/OG0000569/OG0000687/OG0000688/OG0000733/OG0000899/OG0001020/OG0001064/OG0001121/OG0001125/OG0001126/OG0001239/OG0001283/OG0001458/OG0001459	17	MF
GO:0009145	purine nucleoside triphosphate biosynthetic process	17/1160	28/4382	0.000135371	0.000407668	0.000170339	OG0000194/OG0000248/OG0000500/OG0000677/OG0000678/OG0000885/OG0000951/OG0000952/OG0000953/OG0000954/OG0001017/OG0001108/OG0001177/OG0001273/OG0001375/OG0001376/OG0001377	17	BP
GO:0009206	purine ribonucleoside triphosphate biosynthetic process	17/1160	28/4382	0.000135371	0.000407668	0.000170339	OG0000194/OG0000248/OG0000500/OG0000677/OG0000678/OG0000885/OG0000951/OG0000952/OG0000953/OG0000954/OG0001017/OG0001108/OG0001177/OG0001273/OG0001375/OG0001376/OG0001377	17	BP
GO:0009891	positive regulation of biosynthetic process	17/1160	28/4382	0.000135371	0.000407668	0.000170339	OG0000341/OG0000508/OG0000605/OG0000790/OG0000837/OG0000949/OG0000975/OG0000983/OG0001122/OG0001127/OG0001167/OG0001233/OG0001252/OG0001267/OG0001281/OG0001287/OG0001290	17	BP
GO:0010557	positive regulation of macromolecule biosynthetic process	17/1160	28/4382	0.000135371	0.000407668	0.000170339	OG0000341/OG0000508/OG0000605/OG0000790/OG0000837/OG0000949/OG0000975/OG0000983/OG0001122/OG0001127/OG0001167/OG0001233/OG0001252/OG0001267/OG0001281/OG0001287/OG0001290	17	BP
GO:0016875	ligase activity, forming carbon-oxygen bonds	17/1160	28/4382	0.000135371	0.000407668	0.000170339	OG0000294/OG0000386/OG0000484/OG0000569/OG0000687/OG0000688/OG0000733/OG0000899/OG0001020/OG0001064/OG0001121/OG0001125/OG0001126/OG0001239/OG0001283/OG0001458/OG0001459	17	MF
GO:0031328	positive regulation of cellular biosynthetic process	17/1160	28/4382	0.000135371	0.000407668	0.000170339	OG0000341/OG0000508/OG0000605/OG0000790/OG0000837/OG0000949/OG0000975/OG0000983/OG0001122/OG0001127/OG0001167/OG0001233/OG0001252/OG0001267/OG0001281/OG0001287/OG0001290	17	BP
GO:0043038	amino acid activation	17/1160	28/4382	0.000135371	0.000407668	0.000170339	OG0000294/OG0000484/OG0000569/OG0000687/OG0000688/OG0000689/OG0000733/OG0000899/OG0001020/OG0001064/OG0001121/OG0001125/OG0001126/OG0001239/OG0001283/OG0001458/OG0001459	17	BP
GO:0043039	tRNA aminoacylation	17/1160	28/4382	0.000135371	0.000407668	0.000170339	OG0000294/OG0000484/OG0000569/OG0000687/OG0000688/OG0000689/OG0000733/OG0000899/OG0001020/OG0001064/OG0001121/OG0001125/OG0001126/OG0001239/OG0001283/OG0001458/OG0001459	17	BP
GO:0003924	GTPase activity	13/1160	19/4382	0.000152485	0.000455283	0.000190235	OG0000477/OG0000555/OG0000809/OG0001023/OG0001086/OG0001166/OG0001170/OG0001263/OG0001267/OG0001303/OG0001346/OG0001394/OG0001435	13	MF
GO:0006783	heme biosynthetic process	13/1160	19/4382	0.000152485	0.000455283	0.000190235	OG0000166/OG0000175/OG0000317/OG0000388/OG0000423/OG0000524/OG0000630/OG0000991/OG0001170/OG0001230/OG0001336/OG0001385/OG0001419	13	BP
GO:0045934	negative regulation of nucleobase-containing compound metabolic process	13/1160	19/4382	0.000152485	0.000455283	0.000190235	OG0000291/OG0000341/OG0000517/OG0000605/OG0000837/OG0000949/OG0000975/OG0001074/OG0001127/OG0001252/OG0001283/OG0001305/OG0001399	13	BP
GO:0050789	regulation of biological process	138/1160	402/4382	0.000155874	0.000464079	0.00019391	OG0000158/OG0000213/OG0000234/OG0000256/OG0000260/OG0000276/OG0000291/OG0000304/OG0000305/OG0000321/OG0000334/OG0000335/OG0000341/OG0000364/OG0000401/OG0000409/OG0000411/OG0000413/OG0000436/OG0000442/OG0000446/OG0000452/OG0000461/OG0000465/OG0000474/OG0000500/OG0000502/OG0000508/OG0000512/OG0000517/OG0000539/OG0000574/OG0000586/OG0000590/OG0000604/OG0000605/OG0000607/OG0000642/OG0000649/OG0000655…	138	BP
GO:0072524	pyridine-containing compound metabolic process	24/1160	46/4382	0.000169689	0.00050378	0.000210499	OG0000158/OG0000194/OG0000204/OG0000209/OG0000248/OG0000275/OG0000361/OG0000500/OG0000570/OG0000855/OG0000885/OG0000887/OG0000980/OG0001134/OG0001151/OG0001222/OG0001261/OG0001273/OG0001297/OG0001321/OG0001362/OG0001471/OG0001481/OG0001502	24	BP
GO:0016814	hydrolase activity, acting on carbon-nitrogen (but not peptide) bonds, in cyclic amidines	12/1160	17/4382	0.000176252	0.000521784	0.000218022	OG0000318/OG0000418/OG0000566/OG0000691/OG0001055/OG0001075/OG0001077/OG0001091/OG0001110/OG0001152/OG0001301/OG0001302	12	MF
GO:0009185	ribonucleoside diphosphate metabolic process	11/1160	15/4382	0.000196491	0.000575874	0.000240622	OG0000194/OG0000248/OG0000500/OG0000591/OG0000592/OG0000864/OG0000885/OG0000987/OG0001031/OG0001230/OG0001273	11	BP
GO:0022414	reproductive process	11/1160	15/4382	0.000196491	0.000575874	0.000240622	OG0000245/OG0000565/OG0000636/OG0000796/OG0000797/OG0000802/OG0000807/OG0000808/OG0000809/OG0000875/OG0000931	11	BP
GO:0006364	rRNA processing	25/1160	49/4382	0.000198194	0.000575874	0.000240622	OG0000196/OG0000212/OG0000219/OG0000284/OG0000296/OG0000323/OG0000357/OG0000436/OG0000512/OG0000601/OG0000650/OG0000738/OG0000795/OG0000881/OG0000882/OG0000921/OG0001018/OG0001053/OG0001131/OG0001150/OG0001243/OG0001264/OG0001325/OG0001337/OG0001437	25	BP
GO:0009423	chorismate biosynthetic process	9/1160	11/4382	0.000200017	0.000575874	0.000240622	OG0000164/OG0000214/OG0000290/OG0000387/OG0000664/OG0000780/OG0000823/OG0001230/OG0001432	9	BP
GO:0043163	cell envelope organization	9/1160	11/4382	0.000200017	0.000575874	0.000240622	OG0000358/OG0000618/OG0000844/OG0000845/OG0000857/OG0001022/OG0001063/OG0001253/OG0001332	9	BP
GO:0043165	Gram-negative-bacterium-type cell outer membrane assembly	9/1160	11/4382	0.000200017	0.000575874	0.000240622	OG0000358/OG0000618/OG0000844/OG0000845/OG0000857/OG0001022/OG0001063/OG0001253/OG0001332	9	BP
GO:0044091	membrane biogenesis	9/1160	11/4382	0.000200017	0.000575874	0.000240622	OG0000358/OG0000618/OG0000844/OG0000845/OG0000857/OG0001022/OG0001063/OG0001253/OG0001332	9	BP
GO:0046112	nucleobase biosynthetic process	9/1160	11/4382	0.000200017	0.000575874	0.000240622	OG0000288/OG0000418/OG0000481/OG0000513/OG0000713/OG0000743/OG0000878/OG0001028/OG0001388	9	BP
GO:0071709	membrane assembly	9/1160	11/4382	0.000200017	0.000575874	0.000240622	OG0000358/OG0000618/OG0000844/OG0000845/OG0000857/OG0001022/OG0001063/OG0001253/OG0001332	9	BP
GO:0097478	leaflet of membrane bilayer	9/1160	11/4382	0.000200017	0.000575874	0.000240622	OG0000358/OG0000413/OG0000720/OG0000739/OG0000808/OG0001021/OG0001063/OG0001159/OG0001253	9	CC
GO:0006096	glycolytic process	10/1160	13/4382	0.000207365	0.000590539	0.00024675	OG0000194/OG0000248/OG0000500/OG0000591/OG0000592/OG0000864/OG0000885/OG0001031/OG0001230/OG0001273	10	BP
GO:0006757	ATP generation from ADP	10/1160	13/4382	0.000207365	0.000590539	0.00024675	OG0000194/OG0000248/OG0000500/OG0000591/OG0000592/OG0000864/OG0000885/OG0001031/OG0001230/OG0001273	10	BP
GO:0030488	tRNA methylation	10/1160	13/4382	0.000207365	0.000590539	0.00024675	OG0000162/OG0000186/OG0000218/OG0000432/OG0000477/OG0001018/OG0001054/OG0001259/OG0001325/OG0001517	10	BP
GO:0046031	ADP metabolic process	10/1160	13/4382	0.000207365	0.000590539	0.00024675	OG0000194/OG0000248/OG0000500/OG0000591/OG0000592/OG0000864/OG0000885/OG0001031/OG0001230/OG0001273	10	BP
GO:0031325	positive regulation of cellular metabolic process	19/1160	34/4382	0.000253847	0.000717625	0.000299851	OG0000341/OG0000442/OG0000508/OG0000605/OG0000790/OG0000837/OG0000949/OG0000975/OG0000983/OG0001122/OG0001127/OG0001167/OG0001233/OG0001252/OG0001267/OG0001269/OG0001281/OG0001287/OG0001290	19	BP
GO:0016072	rRNA metabolic process	27/1160	55/4382	0.000254045	0.000717625	0.000299851	OG0000196/OG0000212/OG0000219/OG0000256/OG0000284/OG0000296/OG0000323/OG0000357/OG0000436/OG0000512/OG0000601/OG0000650/OG0000655/OG0000738/OG0000795/OG0000881/OG0000882/OG0000921/OG0001018/OG0001053/OG0001131/OG0001150/OG0001243/OG0001264/OG0001325/OG0001337/OG0001437	27	BP
GO:0019222	regulation of metabolic process	91/1160	252/4382	0.000332072	0.000935514	0.000390894	OG0000158/OG0000213/OG0000256/OG0000260/OG0000291/OG0000334/OG0000335/OG0000341/OG0000401/OG0000436/OG0000442/OG0000461/OG0000474/OG0000502/OG0000508/OG0000512/OG0000517/OG0000574/OG0000604/OG0000605/OG0000607/OG0000642/OG0000649/OG0000655/OG0000666/OG0000736/OG0000737/OG0000741/OG0000773/OG0000779/OG0000790/OG0000791/OG0000831/OG0000837/OG0000880/OG0000883/OG0000908/OG0000943/OG0000949/OG0000950…	91	BP
GO:0019001	guanyl nucleotide binding	24/1160	48/4382	0.00039277	0.0011006	0.000459871	OG0000318/OG0000431/OG0000432/OG0000477/OG0000529/OG0000555/OG0000557/OG0000610/OG0000792/OG0000809/OG0001023/OG0001045/OG0001055/OG0001086/OG0001162/OG0001166/OG0001170/OG0001216/OG0001263/OG0001267/OG0001303/OG0001346/OG0001394/OG0001435	24	MF
GO:0032561	guanyl ribonucleotide binding	24/1160	48/4382	0.00039277	0.0011006	0.000459871	OG0000318/OG0000431/OG0000432/OG0000477/OG0000529/OG0000555/OG0000557/OG0000610/OG0000792/OG0000809/OG0001023/OG0001045/OG0001055/OG0001086/OG0001162/OG0001166/OG0001170/OG0001216/OG0001263/OG0001267/OG0001303/OG0001346/OG0001394/OG0001435	24	MF
GO:0015399	primary active transmembrane transporter activity	28/1160	59/4382	0.000401355	0.00110212	0.000460506	OG0000272/OG0000375/OG0000380/OG0000428/OG0000521/OG0000663/OG0000670/OG0000677/OG0000678/OG0000717/OG0000718/OG0000789/OG0000886/OG0000906/OG0000951/OG0000952/OG0000953/OG0000954/OG0001015/OG0001016/OG0001094/OG0001250/OG0001316/OG0001351/OG0001375/OG0001376/OG0001377/OG0001492	28	MF
GO:0006553	lysine metabolic process	12/1160	18/4382	0.000401725	0.00110212	0.000460506	OG0000209/OG0000333/OG0000470/OG0000693/OG0000827/OG0000856/OG0000924/OG0000925/OG0001047/OG0001222/OG0001235/OG0001282	12	BP
GO:0019899	enzyme binding	12/1160	18/4382	0.000401725	0.00110212	0.000460506	OG0000436/OG0000474/OG0000880/OG0000988/OG0001104/OG0001156/OG0001157/OG0001264/OG0001287/OG0001289/OG0001290/OG0001426	12	MF
GO:0042559	pteridine-containing compound biosynthetic process	12/1160	18/4382	0.000401725	0.00110212	0.000460506	OG0000318/OG0000418/OG0000798/OG0001096/OG0001097/OG0001105/OG0001146/OG0001198/OG0001227/OG0001374/OG0001391/OG0001408	12	BP
GO:0045893	positive regulation of transcription, DNA-templated	12/1160	18/4382	0.000401725	0.00110212	0.000460506	OG0000341/OG0000508/OG0000605/OG0000790/OG0000837/OG0000975/OG0000983/OG0001127/OG0001233/OG0001252/OG0001287/OG0001290	12	BP
GO:0051253	negative regulation of RNA metabolic process	12/1160	18/4382	0.000401725	0.00110212	0.000460506	OG0000291/OG0000341/OG0000605/OG0000837/OG0000949/OG0000975/OG0001074/OG0001127/OG0001252/OG0001283/OG0001305/OG0001399	12	BP
GO:1902680	positive regulation of RNA biosynthetic process	12/1160	18/4382	0.000401725	0.00110212	0.000460506	OG0000341/OG0000508/OG0000605/OG0000790/OG0000837/OG0000975/OG0000983/OG0001127/OG0001233/OG0001252/OG0001287/OG0001290	12	BP
GO:1903508	positive regulation of nucleic acid-templated transcription	12/1160	18/4382	0.000401725	0.00110212	0.000460506	OG0000341/OG0000508/OG0000605/OG0000790/OG0000837/OG0000975/OG0000983/OG0001127/OG0001233/OG0001252/OG0001287/OG0001290	12	BP
GO:0016860	intramolecular oxidoreductase activity	15/1160	25/4382	0.000406938	0.0011135	0.000465264	OG0000194/OG0000275/OG0000617/OG0000816/OG0000885/OG0000980/OG0000982/OG0001089/OG0001090/OG0001230/OG0001293/OG0001295/OG0001317/OG0001398/OG0001496	15	MF
GO:0016831	carboxy-lyase activity	19/1160	35/4382	0.000419021	0.00114358	0.000477831	OG0000175/OG0000227/OG0000311/OG0000312/OG0000315/OG0000317/OG0000545/OG0000564/OG0000593/OG0000716/OG0000717/OG0000828/OG0000906/OG0000925/OG0001149/OG0001350/OG0001379/OG0001494/OG0001496	19	MF
GO:0010628	positive regulation of gene expression	17/1160	30/4382	0.000430944	0.00117306	0.000490151	OG0000341/OG0000508/OG0000605/OG0000790/OG0000837/OG0000949/OG0000975/OG0000983/OG0001122/OG0001127/OG0001167/OG0001233/OG0001252/OG0001267/OG0001281/OG0001287/OG0001290	17	BP
GO:0030170	pyridoxal phosphate binding	22/1160	43/4382	0.000452828	0.00122626	0.00051238	OG0000252/OG0000402/OG0000417/OG0000447/OG0000456/OG0000565/OG0000585/OG0000716/OG0000752/OG0000778/OG0000888/OG0000925/OG0001003/OG0001026/OG0001198/OG0001222/OG0001245/OG0001433/OG0001444/OG0001465/OG0001493/OG0001494	22	MF
GO:0070279	vitamin B6 binding	22/1160	43/4382	0.000452828	0.00122626	0.00051238	OG0000252/OG0000402/OG0000417/OG0000447/OG0000456/OG0000565/OG0000585/OG0000716/OG0000752/OG0000778/OG0000888/OG0000925/OG0001003/OG0001026/OG0001198/OG0001222/OG0001245/OG0001433/OG0001444/OG0001465/OG0001493/OG0001494	22	MF
GO:0043232	intracellular non-membrane-bounded organelle	47/1160	115/4382	0.000470185	0.00126999	0.000530649	OG0000248/OG0000284/OG0000285/OG0000305/OG0000322/OG0000336/OG0000384/OG0000401/OG0000464/OG0000510/OG0000523/OG0000607/OG0000650/OG0000674/OG0000683/OG0000728/OG0000753/OG0000755/OG0000779/OG0000781/OG0000791/OG0000824/OG0000891/OG0000895/OG0000916/OG0000949/OG0000975/OG0000996/OG0000997/OG0001011/OG0001029/OG0001071/OG0001100/OG0001102/OG0001123/OG0001124/OG0001154/OG0001205/OG0001206/OG0001262…	47	CC
GO:0022884	macromolecule transmembrane transporter activity	11/1160	16/4382	0.000478568	0.0012893	0.000538721	OG0000465/OG0000670/OG0000788/OG0000789/OG0000802/OG0000886/OG0001015/OG0001016/OG0001093/OG0001094/OG0001492	11	MF
GO:0043229	intracellular organelle	64/1160	168/4382	0.000511004	0.00137316	0.000573759	OG0000216/OG0000248/OG0000284/OG0000285/OG0000305/OG0000322/OG0000336/OG0000384/OG0000401/OG0000446/OG0000464/OG0000510/OG0000523/OG0000528/OG0000565/OG0000607/OG0000650/OG0000674/OG0000683/OG0000690/OG0000714/OG0000728/OG0000748/OG0000753/OG0000755/OG0000779/OG0000781/OG0000791/OG0000824/OG0000838/OG0000840/OG0000891/OG0000895/OG0000916/OG0000949/OG0000975/OG0000996/OG0000997/OG0001011/OG0001029…	64	CC
GO:0009135	purine nucleoside diphosphate metabolic process	10/1160	14/4382	0.000553544	0.00146124	0.000610564	OG0000194/OG0000248/OG0000500/OG0000591/OG0000592/OG0000864/OG0000885/OG0001031/OG0001230/OG0001273	10	BP
GO:0009179	purine ribonucleoside diphosphate metabolic process	10/1160	14/4382	0.000553544	0.00146124	0.000610564	OG0000194/OG0000248/OG0000500/OG0000591/OG0000592/OG0000864/OG0000885/OG0001031/OG0001230/OG0001273	10	BP
GO:0009240	isopentenyl diphosphate biosynthetic process	10/1160	14/4382	0.000553544	0.00146124	0.000610564	OG0000175/OG0000246/OG0000247/OG0000435/OG0000887/OG0001031/OG0001183/OG0001297/OG0001362/OG0001510	10	BP
GO:0016705	oxidoreductase activity, acting on paired donors, with incorporation or reduction of molecular oxygen	10/1160	14/4382	0.000553544	0.00146124	0.000610564	OG0000420/OG0000522/OG0000523/OG0000714/OG0000734/OG0001001/OG0001002/OG0001368/OG0001369/OG0001387	10	MF
GO:0019288	isopentenyl diphosphate biosynthetic process, methylerythritol 4-phosphate pathway	10/1160	14/4382	0.000553544	0.00146124	0.000610564	OG0000175/OG0000246/OG0000247/OG0000435/OG0000887/OG0001031/OG0001183/OG0001297/OG0001362/OG0001510	10	BP
GO:0046490	isopentenyl diphosphate metabolic process	10/1160	14/4382	0.000553544	0.00146124	0.000610564	OG0000175/OG0000246/OG0000247/OG0000435/OG0000887/OG0001031/OG0001183/OG0001297/OG0001362/OG0001510	10	BP
GO:0051259	protein complex oligomerization	10/1160	14/4382	0.000553544	0.00146124	0.000610564	OG0000436/OG0000441/OG0000442/OG0000552/OG0000698/OG0000875/OG0000960/OG0001105/OG0001207/OG0001413	10	BP
GO:0016810	hydrolase activity, acting on carbon-nitrogen (but not peptide) bonds	28/1160	60/4382	0.000565741	0.00148969	0.000622449	OG0000245/OG0000289/OG0000318/OG0000326/OG0000333/OG0000361/OG0000418/OG0000440/OG0000561/OG0000566/OG0000651/OG0000667/OG0000690/OG0000691/OG0000743/OG0000897/OG0001055/OG0001056/OG0001075/OG0001077/OG0001088/OG0001091/OG0001110/OG0001152/OG0001301/OG0001302/OG0001341/OG0001456	28	MF
GO:0009898	cytoplasmic side of plasma membrane	9/1160	12/4382	0.000611683	0.00159861	0.000667962	OG0000206/OG0000436/OG0000808/OG0000818/OG0001159/OG0001169/OG0001263/OG0001293/OG0001316	9	CC
GO:0051156	glucose 6-phosphate metabolic process	9/1160	12/4382	0.000611683	0.00159861	0.000667962	OG0000194/OG0000275/OG0000864/OG0000980/OG0000981/OG0001481/OG0001500/OG0001501/OG0001502	9	BP
GO:0098562	cytoplasmic side of membrane	9/1160	12/4382	0.000611683	0.00159861	0.000667962	OG0000206/OG0000436/OG0000808/OG0000818/OG0001159/OG0001169/OG0001263/OG0001293/OG0001316	9	CC
GO:0006768	biotin metabolic process	8/1160	10/4382	0.00062601	0.00162794	0.000680214	OG0000572/OG0000752/OG0001031/OG0001178/OG0001179/OG0001180/OG0001230/OG0001465	8	BP
GO:0009102	biotin biosynthetic process	8/1160	10/4382	0.00062601	0.00162794	0.000680214	OG0000572/OG0000752/OG0001031/OG0001178/OG0001179/OG0001180/OG0001230/OG0001465	8	BP
GO:0008299	isoprenoid biosynthetic process	13/1160	21/4382	0.000658483	0.00170814	0.000713728	OG0000175/OG0000246/OG0000247/OG0000435/OG0000887/OG0000891/OG0000985/OG0001011/OG0001031/OG0001183/OG0001297/OG0001362/OG0001510	13	BP
GO:0016462	pyrophosphatase activity	98/1160	280/4382	0.00070036	0.00181229	0.000757244	OG0000159/OG0000171/OG0000185/OG0000197/OG0000225/OG0000241/OG0000254/OG0000285/OG0000304/OG0000306/OG0000307/OG0000322/OG0000336/OG0000355/OG0000375/OG0000380/OG0000428/OG0000442/OG0000448/OG0000476/OG0000477/OG0000478/OG0000482/OG0000495/OG0000513/OG0000546/OG0000551/OG0000552/OG0000553/OG0000555/OG0000610/OG0000619/OG0000620/OG0000629/OG0000663/OG0000670/OG0000672/OG0000677/OG0000678/OG0000723…	98	MF
GO:0006754	ATP biosynthetic process	15/1160	26/4382	0.000728472	0.00187577	0.000783769	OG0000194/OG0000248/OG0000500/OG0000677/OG0000678/OG0000885/OG0000951/OG0000952/OG0000953/OG0000954/OG0001177/OG0001273/OG0001375/OG0001376/OG0001377	15	BP
GO:0010876	lipid localization	15/1160	26/4382	0.000728472	0.00187577	0.000783769	OG0000272/OG0000389/OG0000449/OG0000450/OG0000465/OG0000468/OG0000568/OG0000618/OG0000670/OG0000788/OG0000789/OG0000845/OG0001112/OG0001142/OG0001143	15	BP
GO:0005996	monosaccharide metabolic process	20/1160	39/4382	0.000787594	0.00201809	0.000843236	OG0000158/OG0000194/OG0000275/OG0000280/OG0000325/OG0000354/OG0000500/OG0000578/OG0000617/OG0000885/OG0000980/OG0000981/OG0001031/OG0001231/OG0001273/OG0001281/OG0001297/OG0001379/OG0001481/OG0001501	20	BP
GO:0006979	response to oxidative stress	20/1160	39/4382	0.000787594	0.00201809	0.000843236	OG0000194/OG0000241/OG0000266/OG0000276/OG0000364/OG0000394/OG0000409/OG0000446/OG0000500/OG0000539/OG0000723/OG0000821/OG0000883/OG0000904/OG0000995/OG0001187/OG0001205/OG0001246/OG0001369/OG0001438	20	BP
GO:0019439	aromatic compound catabolic process	29/1160	64/4382	0.000826314	0.00211214	0.000882533	OG0000158/OG0000194/OG0000207/OG0000209/OG0000248/OG0000256/OG0000289/OG0000338/OG0000436/OG0000482/OG0000500/OG0000546/OG0000629/OG0000655/OG0000885/OG0000943/OG0000949/OG0001104/OG0001130/OG0001152/OG0001167/OG0001181/OG0001230/OG0001269/OG0001273/OG0001281/OG0001329/OG0001347/OG0001360	29	BP
GO:0002097	tRNA wobble base modification	12/1160	19/4382	0.000828994	0.00211383	0.000883241	OG0000186/OG0000218/OG0000432/OG0000477/OG0000525/OG0000698/OG0001013/OG0001110/OG0001259/OG0001268/OG0001358/OG0001425	12	BP
GO:0016817	hydrolase activity, acting on acid anhydrides	98/1160	282/4382	0.000922173	0.00234004	0.000977759	OG0000159/OG0000171/OG0000185/OG0000197/OG0000225/OG0000241/OG0000254/OG0000285/OG0000304/OG0000306/OG0000307/OG0000322/OG0000336/OG0000355/OG0000375/OG0000380/OG0000428/OG0000442/OG0000448/OG0000476/OG0000477/OG0000478/OG0000482/OG0000495/OG0000513/OG0000546/OG0000551/OG0000552/OG0000553/OG0000555/OG0000610/OG0000619/OG0000620/OG0000629/OG0000663/OG0000670/OG0000672/OG0000677/OG0000678/OG0000723…	98	MF
GO:0016818	hydrolase activity, acting on acid anhydrides, in phosphorus-containing anhydrides	98/1160	282/4382	0.000922173	0.00234004	0.000977759	OG0000159/OG0000171/OG0000185/OG0000197/OG0000225/OG0000241/OG0000254/OG0000285/OG0000304/OG0000306/OG0000307/OG0000322/OG0000336/OG0000355/OG0000375/OG0000380/OG0000428/OG0000442/OG0000448/OG0000476/OG0000477/OG0000478/OG0000482/OG0000495/OG0000513/OG0000546/OG0000551/OG0000552/OG0000553/OG0000555/OG0000610/OG0000619/OG0000620/OG0000629/OG0000663/OG0000670/OG0000672/OG0000677/OG0000678/OG0000723…	98	MF
GO:0009085	lysine biosynthetic process	11/1160	17/4382	0.00103282	0.00258945	0.00108197	OG0000209/OG0000333/OG0000470/OG0000693/OG0000856/OG0000924/OG0000925/OG0001047/OG0001222/OG0001235/OG0001282	11	BP
GO:0045892	negative regulation of transcription, DNA-templated	11/1160	17/4382	0.00103282	0.00258945	0.00108197	OG0000291/OG0000341/OG0000605/OG0000837/OG0000975/OG0001074/OG0001127/OG0001252/OG0001283/OG0001305/OG0001399	11	BP
GO:0070566	adenylyltransferase activity	11/1160	17/4382	0.00103282	0.00258945	0.00108197	OG0000204/OG0000265/OG0000295/OG0000302/OG0000555/OG0000558/OG0000732/OG0000855/OG0000950/OG0001118/OG0001145	11	MF
GO:1902679	negative regulation of RNA biosynthetic process	11/1160	17/4382	0.00103282	0.00258945	0.00108197	OG0000291/OG0000341/OG0000605/OG0000837/OG0000975/OG0001074/OG0001127/OG0001252/OG0001283/OG0001305/OG0001399	11	BP
GO:1903507	negative regulation of nucleic acid-templated transcription	11/1160	17/4382	0.00103282	0.00258945	0.00108197	OG0000291/OG0000341/OG0000605/OG0000837/OG0000975/OG0001074/OG0001127/OG0001252/OG0001283/OG0001305/OG0001399	11	BP
GO:0065008	regulation of biological quality	51/1160	131/4382	0.00105416	0.00263667	0.0011017	OG0000234/OG0000276/OG0000294/OG0000310/OG0000321/OG0000364/OG0000409/OG0000410/OG0000413/OG0000417/OG0000446/OG0000452/OG0000465/OG0000539/OG0000586/OG0000590/OG0000616/OG0000663/OG0000670/OG0000681/OG0000696/OG0000737/OG0000797/OG0000798/OG0000799/OG0000800/OG0000801/OG0000802/OG0000803/OG0000804/OG0000805/OG0000806/OG0000844/OG0000943/OG0000949/OG0000955/OG0000985/OG0000995/OG0001121/OG0001167…	51	BP
GO:0060255	regulation of macromolecule metabolic process	87/1160	247/4382	0.00111394	0.00277954	0.0011614	OG0000158/OG0000213/OG0000256/OG0000260/OG0000291/OG0000334/OG0000335/OG0000341/OG0000401/OG0000436/OG0000442/OG0000461/OG0000474/OG0000502/OG0000508/OG0000512/OG0000517/OG0000574/OG0000604/OG0000605/OG0000607/OG0000642/OG0000649/OG0000655/OG0000736/OG0000741/OG0000773/OG0000779/OG0000790/OG0000791/OG0000837/OG0000880/OG0000883/OG0000908/OG0000943/OG0000949/OG0000962/OG0000975/OG0000978/OG0000979…	87	BP
GO:1901361	organic cyclic compound catabolic process	30/1160	68/4382	0.00115881	0.00288465	0.00120532	OG0000158/OG0000194/OG0000207/OG0000209/OG0000248/OG0000256/OG0000289/OG0000338/OG0000436/OG0000482/OG0000500/OG0000546/OG0000629/OG0000655/OG0000885/OG0000943/OG0000949/OG0001104/OG0001130/OG0001152/OG0001167/OG0001181/OG0001230/OG0001269/OG0001273/OG0001281/OG0001329/OG0001347/OG0001360/OG0001471	30	BP
GO:0015980	energy derivation by oxidation of organic compounds	32/1160	74/4382	0.00121512	0.00301764	0.00126089	OG0000175/OG0000334/OG0000458/OG0000487/OG0000503/OG0000504/OG0000609/OG0000682/OG0000767/OG0000769/OG0000770/OG0000827/OG0000828/OG0000829/OG0001043/OG0001057/OG0001117/OG0001118/OG0001134/OG0001140/OG0001141/OG0001174/OG0001176/OG0001177/OG0001255/OG0001281/OG0001297/OG0001410/OG0001420/OG0001423/OG0001493/OG0001505	32	BP
GO:0071806	protein transmembrane transport	13/1160	22/4382	0.00122251	0.00302883	0.00126556	OG0000886/OG0000960/OG0000964/OG0000970/OG0000971/OG0000972/OG0000973/OG0000974/OG0001015/OG0001016/OG0001093/OG0001094/OG0001492	13	BP
GO:0016903	oxidoreductase activity, acting on the aldehyde or oxo group of donors	10/1160	15/4382	0.00126765	0.00313324	0.00130919	OG0000327/OG0000578/OG0000592/OG0000648/OG0000828/OG0000904/OG0001043/OG0001057/OG0001235/OG0001419	10	MF
GO:0009056	catabolic process	75/1160	209/4382	0.00134972	0.00332825	0.00139067	OG0000153/OG0000158/OG0000175/OG0000194/OG0000207/OG0000209/OG0000242/OG0000245/OG0000248/OG0000256/OG0000289/OG0000334/OG0000338/OG0000354/OG0000417/OG0000436/OG0000441/OG0000442/OG0000482/OG0000500/OG0000528/OG0000545/OG0000546/OG0000585/OG0000589/OG0000591/OG0000592/OG0000594/OG0000609/OG0000629/OG0000655/OG0000664/OG0000692/OG0000697/OG0000734/OG0000827/OG0000864/OG0000883/OG0000885/OG0000897…	75	BP
GO:0002098	tRNA wobble uridine modification	9/1160	13/4382	0.0015214	0.00370797	0.00154933	OG0000186/OG0000218/OG0000432/OG0000477/OG0000525/OG0000698/OG0001259/OG0001268/OG0001358	9	BP
GO:0006782	protoporphyrinogen IX biosynthetic process	9/1160	13/4382	0.0015214	0.00370797	0.00154933	OG0000175/OG0000317/OG0000388/OG0000524/OG0000630/OG0000991/OG0001230/OG0001385/OG0001419	9	BP
GO:0006826	iron ion transport	9/1160	13/4382	0.0015214	0.00370797	0.00154933	OG0000375/OG0000490/OG0000817/OG0000818/OG0001313/OG0001314/OG0001315/OG0001316/OG0001326	9	BP
GO:0016645	oxidoreductase activity, acting on the CH-NH group of donors	9/1160	13/4382	0.0015214	0.00370797	0.00154933	OG0000176/OG0000363/OG0000418/OG0001105/OG0001135/OG0001272/OG0001374/OG0001411/OG0001412	9	MF
GO:0046501	protoporphyrinogen IX metabolic process	9/1160	13/4382	0.0015214	0.00370797	0.00154933	OG0000175/OG0000317/OG0000388/OG0000524/OG0000630/OG0000991/OG0001230/OG0001385/OG0001419	9	BP
GO:0000096	sulfur amino acid metabolic process	16/1160	30/4382	0.0015359	0.00373462	0.00156047	OG0000274/OG0000418/OG0000565/OG0000567/OG0000581/OG0000643/OG0000981/OG0001026/OG0001031/OG0001104/OG0001105/OG0001235/OG0001245/OG0001297/OG0001363/OG0001509	16	BP
GO:0034249	negative regulation of cellular amide metabolic process	12/1160	20/4382	0.00157675	0.00382508	0.00159827	OG0000401/OG0000649/OG0000779/OG0000791/OG0001065/OG0001121/OG0001124/OG0001167/OG0001252/OG0001255/OG0001281/OG0001392	12	BP
GO:0006869	lipid transport	14/1160	25/4382	0.00162938	0.00394363	0.0016478	OG0000272/OG0000389/OG0000449/OG0000450/OG0000465/OG0000468/OG0000568/OG0000618/OG0000670/OG0000788/OG0000789/OG0000845/OG0001142/OG0001143	14	BP
GO:0044087	regulation of cellular component biogenesis	8/1160	11/4382	0.00176199	0.00425476	0.0017778	OG0000649/OG0001103/OG0001122/OG0001156/OG0001160/OG0001233/OG0001305/OG0001514	8	BP
GO:0022804	active transmembrane transporter activity	46/1160	118/4382	0.00176812	0.00425975	0.00177989	OG0000221/OG0000222/OG0000272/OG0000329/OG0000375/OG0000380/OG0000428/OG0000429/OG0000521/OG0000567/OG0000616/OG0000619/OG0000663/OG0000670/OG0000677/OG0000678/OG0000717/OG0000718/OG0000771/OG0000789/OG0000849/OG0000886/OG0000906/OG0000951/OG0000952/OG0000953/OG0000954/OG0001015/OG0001016/OG0001094/OG0001174/OG0001176/OG0001177/OG0001250/OG0001256/OG0001310/OG0001316/OG0001351/OG0001375/OG0001376…	46	MF
GO:0017111	nucleoside-triphosphatase activity	89/1160	257/4382	0.00177924	0.00427672	0.00178698	OG0000159/OG0000171/OG0000185/OG0000197/OG0000225/OG0000241/OG0000254/OG0000285/OG0000304/OG0000306/OG0000307/OG0000322/OG0000336/OG0000355/OG0000375/OG0000380/OG0000428/OG0000442/OG0000448/OG0000476/OG0000477/OG0000482/OG0000495/OG0000513/OG0000551/OG0000552/OG0000553/OG0000555/OG0000610/OG0000619/OG0000620/OG0000663/OG0000670/OG0000672/OG0000677/OG0000678/OG0000723/OG0000781/OG0000789/OG0000809…	89	MF
GO:0000154	rRNA modification	17/1160	33/4382	0.00181657	0.0043366	0.001812	OG0000196/OG0000219/OG0000296/OG0000323/OG0000357/OG0000512/OG0000601/OG0000738/OG0000795/OG0000882/OG0000921/OG0001018/OG0001131/OG0001150/OG0001243/OG0001325/OG0001337	17	BP
GO:0008653	lipopolysaccharide metabolic process	17/1160	33/4382	0.00181657	0.0043366	0.001812	OG0000153/OG0000265/OG0000281/OG0000325/OG0000352/OG0000368/OG0000369/OG0000396/OG0000489/OG0000617/OG0000787/OG0000955/OG0001182/OG0001230/OG0001231/OG0001307/OG0001362	17	BP
GO:0009103	lipopolysaccharide biosynthetic process	17/1160	33/4382	0.00181657	0.0043366	0.001812	OG0000153/OG0000265/OG0000281/OG0000325/OG0000352/OG0000368/OG0000369/OG0000396/OG0000489/OG0000617/OG0000787/OG0000955/OG0001182/OG0001230/OG0001231/OG0001307/OG0001362	17	BP
GO:0006974	cellular response to DNA damage stimulus	44/1160	112/4382	0.00184433	0.00439287	0.00183551	OG0000159/OG0000201/OG0000205/OG0000225/OG0000254/OG0000306/OG0000307/OG0000341/OG0000346/OG0000361/OG0000395/OG0000408/OG0000462/OG0000513/OG0000552/OG0000553/OG0000557/OG0000608/OG0000620/OG0000684/OG0000723/OG0000739/OG0000838/OG0000846/OG0000896/OG0000916/OG0001004/OG0001029/OG0001040/OG0001070/OG0001129/OG0001162/OG0001229/OG0001262/OG0001269/OG0001284/OG0001285/OG0001329/OG0001355/OG0001426…	44	BP
GO:0044270	cellular nitrogen compound catabolic process	29/1160	67/4382	0.00199584	0.00474296	0.00198179	OG0000194/OG0000207/OG0000209/OG0000248/OG0000256/OG0000289/OG0000338/OG0000436/OG0000482/OG0000500/OG0000546/OG0000629/OG0000655/OG0000734/OG0000885/OG0000943/OG0000949/OG0001104/OG0001130/OG0001152/OG0001167/OG0001181/OG0001269/OG0001273/OG0001281/OG0001329/OG0001347/OG0001360/OG0001471	29	BP
GO:0006099	tricarboxylic acid cycle	11/1160	18/4382	0.00202453	0.00477644	0.00199578	OG0000334/OG0000487/OG0000503/OG0000504/OG0000682/OG0000827/OG0000828/OG0001134/OG0001140/OG0001141/OG0001297	11	BP
GO:0090150	establishment of protein localization to membrane	11/1160	18/4382	0.00202453	0.00477644	0.00199578	OG0000358/OG0000724/OG0000886/OG0000993/OG0001022/OG0001063/OG0001170/OG0001253/OG0001332/OG0001413/OG0001435	11	BP
GO:1901617	organic hydroxy compound biosynthetic process	11/1160	18/4382	0.00202453	0.00477644	0.00199578	OG0000318/OG0000714/OG0000887/OG0000985/OG0001114/OG0001115/OG0001151/OG0001222/OG0001261/OG0001306/OG0001362	11	BP
GO:0051604	protein maturation	15/1160	28/4382	0.00202816	0.00477644	0.00199578	OG0000206/OG0000216/OG0000309/OG0000372/OG0000751/OG0000836/OG0000898/OG0001106/OG0001149/OG0001161/OG0001188/OG0001244/OG0001266/OG0001332/OG0001428	15	BP
GO:0051254	positive regulation of RNA metabolic process	13/1160	23/4382	0.00213694	0.00502133	0.0020981	OG0000341/OG0000508/OG0000605/OG0000790/OG0000837/OG0000975/OG0000983/OG0001127/OG0001233/OG0001252/OG0001269/OG0001287/OG0001290	13	BP
GO:0016616	oxidoreductase activity, acting on the CH-OH group of donors, NAD or NADP as acceptor	23/1160	50/4382	0.00219134	0.00513764	0.0021467	OG0000281/OG0000373/OG0000387/OG0000444/OG0000454/OG0000528/OG0000632/OG0000643/OG0000727/OG0000805/OG0000959/OG0001005/OG0001075/OG0001108/OG0001134/OG0001138/OG0001151/OG0001201/OG0001238/OG0001379/OG0001481/OG0001500/OG0001501	23	MF
GO:0044248	cellular catabolic process	60/1160	164/4382	0.00238503	0.00557134	0.00232792	OG0000153/OG0000158/OG0000175/OG0000194/OG0000207/OG0000209/OG0000248/OG0000256/OG0000289/OG0000334/OG0000338/OG0000417/OG0000436/OG0000441/OG0000442/OG0000482/OG0000500/OG0000528/OG0000545/OG0000546/OG0000585/OG0000594/OG0000609/OG0000629/OG0000655/OG0000664/OG0000692/OG0000697/OG0000734/OG0000827/OG0000885/OG0000897/OG0000919/OG0000943/OG0000945/OG0000949/OG0000995/OG0001104/OG0001130/OG0001152…	60	BP
GO:1901575	organic substance catabolic process	72/1160	203/4382	0.00238696	0.00557134	0.00232792	OG0000153/OG0000158/OG0000175/OG0000194/OG0000207/OG0000209/OG0000242/OG0000245/OG0000248/OG0000256/OG0000289/OG0000334/OG0000338/OG0000354/OG0000417/OG0000436/OG0000441/OG0000442/OG0000482/OG0000500/OG0000528/OG0000545/OG0000546/OG0000585/OG0000589/OG0000591/OG0000592/OG0000594/OG0000609/OG0000629/OG0000655/OG0000664/OG0000692/OG0000697/OG0000827/OG0000864/OG0000883/OG0000885/OG0000897/OG0000943…	72	BP
GO:0009081	branched-chain amino acid metabolic process	16/1160	31/4382	0.00240469	0.00560027	0.00234001	OG0000153/OG0000158/OG0000175/OG0000188/OG0000208/OG0000373/OG0000499/OG0000528/OG0000643/OG0000780/OG0001031/OG0001147/OG0001148/OG0001190/OG0001230/OG0001235	16	BP
GO:0006119	oxidative phosphorylation	10/1160	16/4382	0.00258278	0.00596201	0.00249116	OG0000153/OG0000175/OG0000981/OG0001031/OG0001043/OG0001176/OG0001177/OG0001230/OG0001362/OG0001505	10	BP
GO:0009089	lysine biosynthetic process via diaminopimelate	10/1160	16/4382	0.00258278	0.00596201	0.00249116	OG0000209/OG0000333/OG0000470/OG0000856/OG0000924/OG0000925/OG0001047/OG0001222/OG0001235/OG0001282	10	BP
GO:0046451	diaminopimelate metabolic process	10/1160	16/4382	0.00258278	0.00596201	0.00249116	OG0000209/OG0000333/OG0000470/OG0000856/OG0000924/OG0000925/OG0001047/OG0001222/OG0001235/OG0001282	10	BP
GO:0051668	localization within membrane	10/1160	16/4382	0.00258278	0.00596201	0.00249116	OG0000237/OG0000358/OG0000724/OG0000993/OG0001063/OG0001112/OG0001251/OG0001253/OG0001332/OG0001413	10	BP
GO:0000097	sulfur amino acid biosynthetic process	14/1160	26/4382	0.00268045	0.00617386	0.00257968	OG0000274/OG0000418/OG0000565/OG0000567/OG0000581/OG0000643/OG0000981/OG0001026/OG0001031/OG0001104/OG0001105/OG0001235/OG0001297/OG0001363	14	BP
GO:0090079	translation regulator activity, nucleic acid binding	17/1160	34/4382	0.00275042	0.00632113	0.00264121	OG0000240/OG0000474/OG0000835/OG0000880/OG0000986/OG0000988/OG0001039/OG0001064/OG0001065/OG0001111/OG0001121/OG0001122/OG0001124/OG0001223/OG0001240/OG0001267/OG0001303	17	MF
GO:0005694	chromosome	12/1160	21/4382	0.00280111	0.00639556	0.00267231	OG0000285/OG0000305/OG0000322/OG0000336/OG0000384/OG0000607/OG0000781/OG0000975/OG0001029/OG0001102/OG0001154/OG0001453	12	CC
GO:0006886	intracellular protein transport	12/1160	21/4382	0.00280111	0.00639556	0.00267231	OG0000674/OG0000724/OG0000886/OG0000960/OG0000993/OG0001015/OG0001016/OG0001093/OG0001094/OG0001170/OG0001435/OG0001492	12	BP
GO:0046907	intracellular transport	12/1160	21/4382	0.00280111	0.00639556	0.00267231	OG0000674/OG0000724/OG0000886/OG0000960/OG0000993/OG0001015/OG0001016/OG0001093/OG0001094/OG0001170/OG0001435/OG0001492	12	BP
GO:0046914	transition metal ion binding	80/1160	231/4382	0.00299285	0.0068185	0.00284903	OG0000195/OG0000214/OG0000239/OG0000246/OG0000264/OG0000274/OG0000294/OG0000297/OG0000318/OG0000333/OG0000388/OG0000394/OG0000401/OG0000417/OG0000420/OG0000435/OG0000436/OG0000454/OG0000500/OG0000509/OG0000510/OG0000523/OG0000524/OG0000530/OG0000553/OG0000627/OG0000663/OG0000683/OG0000686/OG0000690/OG0000740/OG0000743/OG0000763/OG0000764/OG0000810/OG0000837/OG0000883/OG0000887/OG0000921/OG0000945…	80	MF
GO:0009086	methionine biosynthetic process	9/1160	14/4382	0.00326354	0.00740301	0.00309326	OG0000274/OG0000418/OG0000581/OG0000643/OG0000981/OG0001026/OG0001105/OG0001235/OG0001297	9	BP
GO:0043094	cellular metabolic compound salvage	9/1160	14/4382	0.00326354	0.00740301	0.00309326	OG0000175/OG0000361/OG0000694/OG0000713/OG0000855/OG0000981/OG0001031/OG0001237/OG0001297	9	BP
GO:0046700	heterocycle catabolic process	28/1160	66/4382	0.00337686	0.00764351	0.00319375	OG0000194/OG0000207/OG0000209/OG0000248/OG0000256/OG0000289/OG0000338/OG0000436/OG0000482/OG0000500/OG0000546/OG0000629/OG0000655/OG0000885/OG0000943/OG0000949/OG0001104/OG0001130/OG0001152/OG0001167/OG0001181/OG0001269/OG0001273/OG0001281/OG0001329/OG0001347/OG0001360/OG0001471	28	BP
GO:0009084	glutamine family amino acid biosynthetic process	13/1160	24/4382	0.00354582	0.00800866	0.00334632	OG0000209/OG0000363/OG0000488/OG0000508/OG0000603/OG0000648/OG0000878/OG0000879/OG0000950/OG0000981/OG0001297/OG0001362/OG0001444	13	BP
GO:0006555	methionine metabolic process	11/1160	19/4382	0.00366839	0.00824994	0.00344714	OG0000274/OG0000418/OG0000581/OG0000643/OG0000981/OG0001026/OG0001104/OG0001105/OG0001235/OG0001297/OG0001509	11	BP
GO:0017148	negative regulation of translation	11/1160	19/4382	0.00366839	0.00824994	0.00344714	OG0000401/OG0000649/OG0000779/OG0000791/OG0001065/OG0001121/OG0001124/OG0001167/OG0001255/OG0001281/OG0001392	11	BP
GO:0045182	translation regulator activity	17/1160	35/4382	0.00405065	0.00905134	0.003782	OG0000240/OG0000474/OG0000835/OG0000880/OG0000986/OG0000988/OG0001039/OG0001064/OG0001065/OG0001111/OG0001121/OG0001122/OG0001124/OG0001223/OG0001240/OG0001267/OG0001303	17	MF
GO:1901615	organic hydroxy compound metabolic process	17/1160	35/4382	0.00405065	0.00905134	0.003782	OG0000290/OG0000318/OG0000387/OG0000420/OG0000714/OG0000885/OG0000887/OG0000985/OG0001114/OG0001115/OG0001151/OG0001222/OG0001261/OG0001306/OG0001362/OG0001366/OG0001480	17	BP
GO:1990234	transferase complex	17/1160	35/4382	0.00405065	0.00905134	0.003782	OG0000162/OG0000462/OG0000790/OG0000827/OG0000828/OG0000894/OG0001029/OG0001078/OG0001102/OG0001195/OG0001268/OG0001274/OG0001321/OG0001358/OG0001392/OG0001467/OG0001511	17	CC
GO:0016114	terpenoid biosynthetic process	8/1160	12/4382	0.0040626	0.00905874	0.00378509	OG0000246/OG0000247/OG0000435/OG0000887/OG0000891/OG0001011/OG0001183/OG0001510	8	BP
GO:0006281	DNA repair	35/1160	88/4382	0.00411642	0.00915924	0.00382708	OG0000159/OG0000201/OG0000205/OG0000225/OG0000254/OG0000306/OG0000307/OG0000341/OG0000346/OG0000395/OG0000408/OG0000462/OG0000552/OG0000553/OG0000608/OG0000620/OG0000684/OG0000846/OG0000896/OG0000916/OG0001004/OG0001029/OG0001040/OG0001070/OG0001129/OG0001262/OG0001269/OG0001284/OG0001285/OG0001329/OG0001426/OG0001434/OG0001453/OG0001503/OG0001525	35	BP
GO:0070925	organelle assembly	24/1160	55/4382	0.00417928	0.00927942	0.0038773	OG0000197/OG0000357/OG0000464/OG0000510/OG0000649/OG0000674/OG0000779/OG0000881/OG0000882/OG0000931/OG0000949/OG0000996/OG0000997/OG0001023/OG0001086/OG0001100/OG0001124/OG0001150/OG0001205/OG0001223/OG0001263/OG0001436/OG0001437/OG0001518	24	BP
GO:0000049	tRNA binding	19/1160	41/4382	0.00469985	0.0103693	0.00433271	OG0000186/OG0000294/OG0000310/OG0000424/OG0000436/OG0000557/OG0000558/OG0001018/OG0001064/OG0001071/OG0001086/OG0001121/OG0001122/OG0001125/OG0001126/OG0001224/OG0001239/OG0001283/OG0001297	19	MF
GO:0019362	pyridine nucleotide metabolic process	19/1160	41/4382	0.00469985	0.0103693	0.00433271	OG0000158/OG0000194/OG0000204/OG0000209/OG0000248/OG0000275/OG0000361/OG0000500/OG0000570/OG0000855/OG0000885/OG0000980/OG0001134/OG0001273/OG0001297/OG0001321/OG0001471/OG0001481/OG0001502	19	BP
GO:0046496	nicotinamide nucleotide metabolic process	19/1160	41/4382	0.00469985	0.0103693	0.00433271	OG0000158/OG0000194/OG0000204/OG0000209/OG0000248/OG0000275/OG0000361/OG0000500/OG0000570/OG0000855/OG0000885/OG0000980/OG0001134/OG0001273/OG0001297/OG0001321/OG0001471/OG0001481/OG0001502	19	BP
GO:0007059	chromosome segregation	10/1160	17/4382	0.00479701	0.0105394	0.00440375	OG0000305/OG0000322/OG0000336/OG0000541/OG0000715/OG0000721/OG0000922/OG0001081/OG0001159/OG0001212	10	BP
GO:0046128	purine ribonucleoside metabolic process	10/1160	17/4382	0.00479701	0.0105394	0.00440375	OG0000694/OG0000713/OG0000760/OG0001017/OG0001104/OG0001108/OG0001109/OG0001162/OG0001275/OG0001509	10	BP
GO:0065009	regulation of molecular function	15/1160	30/4382	0.00483808	0.0106073	0.00443216	OG0000411/OG0000436/OG0000464/OG0000501/OG0000575/OG0000846/OG0000894/OG0000988/OG0001049/OG0001062/OG0001164/OG0001165/OG0001284/OG0001289/OG0001503	15	BP
GO:0006098	pentose-phosphate shunt	7/1160	10/4382	0.00493347	0.0106604	0.00445432	OG0000275/OG0000980/OG0000981/OG0001481/OG0001500/OG0001501/OG0001502	7	BP
GO:0015628	protein secretion by the type II secretion system	7/1160	10/4382	0.00493347	0.0106604	0.00445432	OG0000964/OG0000970/OG0000971/OG0000972/OG0000973/OG0000974/OG0001492	7	BP
GO:0044550	secondary metabolite biosynthetic process	7/1160	10/4382	0.00493347	0.0106604	0.00445432	OG0000555/OG0000732/OG0000837/OG0001252/OG0001314/OG0001389/OG0001463	7	BP
GO:0051205	protein insertion into membrane	7/1160	10/4382	0.00493347	0.0106604	0.00445432	OG0000358/OG0000886/OG0001022/OG0001063/OG0001253/OG0001332/OG0001413	7	BP
GO:0051247	positive regulation of protein metabolic process	7/1160	10/4382	0.00493347	0.0106604	0.00445432	OG0000442/OG0000949/OG0001122/OG0001167/OG0001267/OG0001281/OG0001289	7	BP
GO:0098776	protein transport across the cell outer membrane	7/1160	10/4382	0.00493347	0.0106604	0.00445432	OG0000964/OG0000970/OG0000971/OG0000972/OG0000973/OG0000974/OG0001492	7	BP
GO:1905348	endonuclease complex	7/1160	10/4382	0.00493347	0.0106604	0.00445432	OG0000254/OG0000306/OG0000553/OG0000922/OG0001071/OG0001212/OG0001434	7	CC
GO:0016757	transferase activity, transferring glycosyl groups	48/1160	130/4382	0.00510815	0.0110151	0.00460254	OG0000206/OG0000213/OG0000228/OG0000261/OG0000309/OG0000321/OG0000343/OG0000366/OG0000368/OG0000369/OG0000422/OG0000453/OG0000489/OG0000497/OG0000587/OG0000588/OG0000589/OG0000680/OG0000681/OG0000694/OG0000695/OG0000697/OG0000713/OG0000797/OG0000802/OG0000803/OG0000834/OG0001013/OG0001028/OG0001036/OG0001046/OG0001088/OG0001090/OG0001117/OG0001120/OG0001137/OG0001163/OG0001181/OG0001182/OG0001197…	48	MF
GO:0080090	regulation of primary metabolic process	79/1160	232/4382	0.00525007	0.0112979	0.00472069	OG0000158/OG0000213/OG0000260/OG0000291/OG0000334/OG0000335/OG0000341/OG0000401/OG0000442/OG0000461/OG0000474/OG0000508/OG0000512/OG0000517/OG0000574/OG0000604/OG0000605/OG0000607/OG0000642/OG0000649/OG0000666/OG0000736/OG0000773/OG0000779/OG0000790/OG0000791/OG0000837/OG0000880/OG0000908/OG0000943/OG0000949/OG0000950/OG0000962/OG0000975/OG0000978/OG0000979/OG0000983/OG0000989/OG0001041/OG0001048…	79	BP
GO:0016776	phosphotransferase activity, phosphate group as acceptor	16/1160	33/4382	0.00536666	0.0115251	0.00481564	OG0000677/OG0000678/OG0000780/OG0000951/OG0000952/OG0000953/OG0000954/OG0000987/OG0001017/OG0001115/OG0001196/OG0001211/OG0001237/OG0001375/OG0001376/OG0001377	16	MF
GO:0071826	ribonucleoprotein complex subunit organization	23/1160	53/4382	0.00543063	0.0116387	0.00486308	OG0000357/OG0000464/OG0000510/OG0000779/OG0000881/OG0000882/OG0000949/OG0000996/OG0000997/OG0001023/OG0001086/OG0001100/OG0001122/OG0001124/OG0001150/OG0001166/OG0001167/OG0001205/OG0001223/OG0001263/OG0001436/OG0001437/OG0001518	23	BP
GO:0036211	protein modification process	55/1160	153/4382	0.00545859	0.0116747	0.00487814	OG0000153/OG0000158/OG0000160/OG0000175/OG0000206/OG0000209/OG0000216/OG0000274/OG0000297/OG0000298/OG0000299/OG0000300/OG0000309/OG0000313/OG0000344/OG0000478/OG0000508/OG0000509/OG0000523/OG0000604/OG0000665/OG0000689/OG0000690/OG0000693/OG0000741/OG0000782/OG0000814/OG0000815/OG0000817/OG0000824/OG0000831/OG0000832/OG0000838/OG0000844/OG0000884/OG0000898/OG0000936/OG0000981/OG0000991/OG0001064…	55	BP
GO:0006260	DNA replication	25/1160	59/4382	0.00557386	0.011897	0.004971	OG0000205/OG0000285/OG0000336/OG0000338/OG0000341/OG0000372/OG0000462/OG0000517/OG0000552/OG0000773/OG0000781/OG0000846/OG0000894/OG0000916/OG0001004/OG0001029/OG0001070/OG0001102/OG0001129/OG0001195/OG0001329/OG0001398/OG0001453/OG0001467/OG0001503	25	BP
GO:0006820	anion transport	26/1160	62/4382	0.00560317	0.0119267	0.00498345	OG0000170/OG0000233/OG0000253/OG0000308/OG0000329/OG0000376/OG0000377/OG0000389/OG0000428/OG0000429/OG0000449/OG0000450/OG0000468/OG0000567/OG0000568/OG0000619/OG0000658/OG0000737/OG0000771/OG0000839/OG0000845/OG0000849/OG0000928/OG0001405/OG0001441/OG0001454	26	BP
GO:0006401	RNA catabolic process	13/1160	25/4382	0.00562195	0.0119267	0.00498345	OG0000256/OG0000338/OG0000436/OG0000482/OG0000655/OG0000943/OG0000949/OG0001130/OG0001167/OG0001269/OG0001281/OG0001329/OG0001347	13	BP
GO:0045935	positive regulation of nucleobase-containing compound metabolic process	13/1160	25/4382	0.00562195	0.0119267	0.00498345	OG0000341/OG0000508/OG0000605/OG0000790/OG0000837/OG0000975/OG0000983/OG0001127/OG0001233/OG0001252/OG0001269/OG0001287/OG0001290	13	BP
GO:0071897	DNA biosynthetic process	17/1160	36/4382	0.00581603	0.0123135	0.00514507	OG0000205/OG0000285/OG0000338/OG0000372/OG0000462/OG0000517/OG0000773/OG0000894/OG0000896/OG0000916/OG0001004/OG0001102/OG0001129/OG0001195/OG0001329/OG0001453/OG0001467	17	BP
GO:0006730	one-carbon metabolic process	11/1160	20/4382	0.00622484	0.0131525	0.00549561	OG0000274/OG0000318/OG0000417/OG0000418/OG0001057/OG0001104/OG0001105/OG0001302/OG0001374/OG0001409/OG0001509	11	BP
GO:0010468	regulation of gene expression	75/1160	220/4382	0.00625087	0.0131681	0.00550216	OG0000158/OG0000213/OG0000256/OG0000291/OG0000334/OG0000335/OG0000341/OG0000401/OG0000436/OG0000461/OG0000474/OG0000502/OG0000508/OG0000512/OG0000574/OG0000604/OG0000605/OG0000607/OG0000642/OG0000649/OG0000655/OG0000736/OG0000741/OG0000779/OG0000790/OG0000791/OG0000837/OG0000880/OG0000883/OG0000908/OG0000943/OG0000949/OG0000962/OG0000975/OG0000978/OG0000979/OG0000983/OG0000989/OG0001041/OG0001053…	75	BP
GO:0009070	serine family amino acid biosynthetic process	9/1160	15/4382	0.00625738	0.0131681	0.00550216	OG0000417/OG0000565/OG0000567/OG0000632/OG0000899/OG0001031/OG0001222/OG0001363/OG0001374	9	BP
GO:0050794	regulation of cellular process	121/1160	377/4382	0.00639254	0.0134256	0.00560974	OG0000158/OG0000213/OG0000234/OG0000276/OG0000291/OG0000304/OG0000305/OG0000321/OG0000334/OG0000335/OG0000341/OG0000364/OG0000401/OG0000409/OG0000413/OG0000442/OG0000446/OG0000452/OG0000461/OG0000465/OG0000474/OG0000508/OG0000512/OG0000517/OG0000539/OG0000574/OG0000586/OG0000590/OG0000604/OG0000605/OG0000607/OG0000642/OG0000649/OG0000666/OG0000681/OG0000696/OG0000724/OG0000736/OG0000737/OG0000773…	121	BP
GO:0003729	mRNA binding	14/1160	28/4382	0.0064309	0.0134792	0.00563212	OG0000334/OG0000401/OG0000560/OG0000755/OG0000779/OG0000859/OG0000943/OG0000977/OG0001121/OG0001124/OG0001150/OG0001223/OG0001281/OG0001392	14	MF
GO:0016836	hydro-lyase activity	21/1160	48/4382	0.00691987	0.0144751	0.00604825	OG0000188/OG0000208/OG0000248/OG0000334/OG0000388/OG0000396/OG0000487/OG0000594/OG0000627/OG0000664/OG0000856/OG0001006/OG0001087/OG0001221/OG0001295/OG0001327/OG0001331/OG0001385/OG0001393/OG0001441/OG0001495	21	MF
GO:0051171	regulation of nitrogen compound metabolic process	78/1160	231/4382	0.00701934	0.0146539	0.00612297	OG0000158/OG0000213/OG0000260/OG0000291/OG0000334/OG0000335/OG0000341/OG0000401/OG0000442/OG0000461/OG0000474/OG0000508/OG0000512/OG0000517/OG0000574/OG0000604/OG0000605/OG0000607/OG0000642/OG0000649/OG0000736/OG0000773/OG0000779/OG0000790/OG0000791/OG0000837/OG0000880/OG0000908/OG0000943/OG0000949/OG0000950/OG0000962/OG0000975/OG0000978/OG0000979/OG0000983/OG0000989/OG0001041/OG0001048/OG0001053…	78	BP
GO:0008135	translation factor activity, RNA binding	15/1160	31/4382	0.00711939	0.0148332	0.0061979	OG0000240/OG0000474/OG0000835/OG0000880/OG0000986/OG0000988/OG0001039/OG0001064/OG0001065/OG0001111/OG0001122/OG0001223/OG0001240/OG0001267/OG0001303	15	MF
GO:0042626	ATPase-coupled transmembrane transporter activity	23/1160	54/4382	0.00714239	0.0148516	0.00620559	OG0000272/OG0000375/OG0000380/OG0000428/OG0000521/OG0000663/OG0000670/OG0000677/OG0000678/OG0000717/OG0000718/OG0000789/OG0000951/OG0000952/OG0000953/OG0000954/OG0001094/OG0001250/OG0001316/OG0001375/OG0001376/OG0001377/OG0001492	23	MF
GO:0034655	nucleobase-containing compound catabolic process	25/1160	60/4382	0.00720768	0.0149577	0.00624991	OG0000194/OG0000207/OG0000248/OG0000256/OG0000338/OG0000436/OG0000482/OG0000500/OG0000546/OG0000629/OG0000655/OG0000885/OG0000943/OG0000949/OG0001104/OG0001130/OG0001152/OG0001167/OG0001181/OG0001269/OG0001273/OG0001281/OG0001329/OG0001347/OG0001360	25	BP
GO:0098772	molecular function regulator	12/1160	23/4382	0.0074865	0.0155056	0.00647885	OG0000411/OG0000413/OG0000464/OG0000720/OG0000769/OG0000867/OG0000894/OG0000988/OG0001049/OG0001062/OG0001284/OG0001503	12	MF
GO:0031323	regulation of cellular metabolic process	78/1160	232/4382	0.00791547	0.0163618	0.00683657	OG0000158/OG0000213/OG0000291/OG0000334/OG0000335/OG0000341/OG0000401/OG0000442/OG0000461/OG0000474/OG0000508/OG0000512/OG0000517/OG0000574/OG0000604/OG0000605/OG0000607/OG0000642/OG0000649/OG0000666/OG0000736/OG0000737/OG0000773/OG0000779/OG0000790/OG0000791/OG0000831/OG0000837/OG0000880/OG0000908/OG0000943/OG0000949/OG0000950/OG0000962/OG0000975/OG0000978/OG0000979/OG0000983/OG0000989/OG0001041…	78	BP
GO:0010212	response to ionizing radiation	8/1160	13/4382	0.00812853	0.0167691	0.00700677	OG0000285/OG0000476/OG0000478/OG0000560/OG0000780/OG0001040/OG0001155/OG0001453	8	BP
GO:0004521	endoribonuclease activity	10/1160	18/4382	0.00826262	0.0168796	0.00705294	OG0000256/OG0000338/OG0000436/OG0000655/OG0000772/OG0001053/OG0001071/OG0001264/OG0001329/OG0001421	10	MF
GO:0016861	intramolecular oxidoreductase activity, interconverting aldoses and ketoses	10/1160	18/4382	0.00826262	0.0168796	0.00705294	OG0000194/OG0000275/OG0000617/OG0000885/OG0000980/OG0001089/OG0001090/OG0001230/OG0001317/OG0001496	10	MF
GO:0042278	purine nucleoside metabolic process	10/1160	18/4382	0.00826262	0.0168796	0.00705294	OG0000694/OG0000713/OG0000760/OG0001017/OG0001104/OG0001108/OG0001109/OG0001162/OG0001275/OG0001509	10	BP
GO:0042803	protein homodimerization activity	10/1160	18/4382	0.00826262	0.0168796	0.00705294	OG0000196/OG0000524/OG0000592/OG0000737/OG0000837/OG0000867/OG0000975/OG0001049/OG0001289/OG0001432	10	MF
GO:0046486	glycerolipid metabolic process	10/1160	18/4382	0.00826262	0.0168796	0.00705294	OG0000175/OG0000209/OG0000534/OG0000685/OG0000959/OG0000981/OG0000984/OG0001230/OG0001239/OG0001422	10	BP
GO:0009889	regulation of biosynthetic process	70/1160	206/4382	0.00881437	0.0179368	0.00749469	OG0000158/OG0000213/OG0000291/OG0000334/OG0000335/OG0000341/OG0000401/OG0000461/OG0000474/OG0000508/OG0000512/OG0000517/OG0000574/OG0000604/OG0000605/OG0000607/OG0000642/OG0000649/OG0000666/OG0000736/OG0000773/OG0000779/OG0000790/OG0000791/OG0000831/OG0000837/OG0000880/OG0000908/OG0000949/OG0000962/OG0000975/OG0000978/OG0000979/OG0000983/OG0000989/OG0001041/OG0001048/OG0001053/OG0001065/OG0001074…	70	BP
GO:0031326	regulation of cellular biosynthetic process	70/1160	206/4382	0.00881437	0.0179368	0.00749469	OG0000158/OG0000213/OG0000291/OG0000334/OG0000335/OG0000341/OG0000401/OG0000461/OG0000474/OG0000508/OG0000512/OG0000517/OG0000574/OG0000604/OG0000605/OG0000607/OG0000642/OG0000649/OG0000666/OG0000736/OG0000773/OG0000779/OG0000790/OG0000791/OG0000831/OG0000837/OG0000880/OG0000908/OG0000949/OG0000962/OG0000975/OG0000978/OG0000979/OG0000983/OG0000989/OG0001041/OG0001048/OG0001053/OG0001065/OG0001074…	70	BP
GO:0003690	double-stranded DNA binding	21/1160	49/4382	0.00915668	0.0185973	0.00777066	OG0000341/OG0000395/OG0000461/OG0000608/OG0000709/OG0000736/OG0000773/OG0000790/OG0000837/OG0000975/OG0000979/OG0001041/OG0001074/OG0001127/OG0001150/OG0001233/OG0001249/OG0001252/OG0001305/OG0001402/OG0001525	21	MF
GO:0022618	ribonucleoprotein complex assembly	22/1160	52/4382	0.00923931	0.0187288	0.00782562	OG0000357/OG0000464/OG0000510/OG0000779/OG0000881/OG0000882/OG0000949/OG0000996/OG0000997/OG0001023/OG0001086/OG0001100/OG0001122/OG0001124/OG0001150/OG0001167/OG0001205/OG0001223/OG0001263/OG0001436/OG0001437/OG0001518	22	BP
GO:0016614	oxidoreductase activity, acting on CH-OH group of donors	24/1160	58/4382	0.00926216	0.0187389	0.00782983	OG0000281/OG0000373/OG0000387/OG0000444/OG0000454/OG0000528/OG0000632/OG0000637/OG0000643/OG0000727/OG0000805/OG0000959/OG0001005/OG0001075/OG0001108/OG0001134/OG0001138/OG0001151/OG0001201/OG0001238/OG0001379/OG0001481/OG0001500/OG0001501	24	MF
GO:0050790	regulation of catalytic activity	14/1160	29/4382	0.00945855	0.0190994	0.00798044	OG0000411/OG0000436/OG0000464/OG0000501/OG0000575/OG0000846/OG0000894/OG0001049/OG0001062/OG0001164/OG0001165/OG0001284/OG0001289/OG0001503	14	BP
GO:0003678	DNA helicase activity	11/1160	21/4382	0.00999094	0.0200969	0.00839727	OG0000159/OG0000225/OG0000285/OG0000306/OG0000307/OG0000552/OG0001029/OG0001070/OG0001426/OG0001434/OG0001453	11	MF
GO:0016811	hydrolase activity, acting on carbon-nitrogen (but not peptide) bonds, in linear amides	11/1160	21/4382	0.00999094	0.0200969	0.00839727	OG0000245/OG0000326/OG0000333/OG0000361/OG0000561/OG0000651/OG0000667/OG0000690/OG0000897/OG0001088/OG0001341	11	MF
GO:0019318	hexose metabolic process	15/1160	32/4382	0.0101847	0.0204083	0.00852737	OG0000158/OG0000194/OG0000280/OG0000354/OG0000500/OG0000578/OG0000885/OG0000981/OG0001031/OG0001273/OG0001281/OG0001297/OG0001379/OG0001481/OG0001501	15	BP
GO:0071103	DNA conformation change	15/1160	32/4382	0.0101847	0.0204083	0.00852737	OG0000159/OG0000225/OG0000285/OG0000306/OG0000307/OG0000322/OG0000336/OG0000384/OG0000552/OG0000781/OG0001029/OG0001070/OG0001154/OG0001434/OG0001453	15	BP
GO:0016410	N-acyltransferase activity	7/1160	11/4382	0.0104836	0.0208874	0.00872757	OG0000470/OG0000471/OG0000661/OG0000955/OG0001188/OG0001236/OG0001409	7	MF
GO:0019748	secondary metabolic process	7/1160	11/4382	0.0104836	0.0208874	0.00872757	OG0000555/OG0000732/OG0000837/OG0001252/OG0001314/OG0001389/OG0001463	7	BP
GO:0042723	thiamine-containing compound metabolic process	7/1160	11/4382	0.0104836	0.0208874	0.00872757	OG0000163/OG0000299/OG0000480/OG0000887/OG0001114/OG0001115/OG0001306	7	BP
GO:0006464	cellular protein modification process	53/1160	151/4382	0.0107429	0.0213635	0.00892649	OG0000153/OG0000158/OG0000160/OG0000175/OG0000206/OG0000209/OG0000216/OG0000274/OG0000297/OG0000298/OG0000299/OG0000300/OG0000309/OG0000313/OG0000478/OG0000508/OG0000509/OG0000523/OG0000604/OG0000665/OG0000689/OG0000690/OG0000693/OG0000741/OG0000782/OG0000814/OG0000815/OG0000817/OG0000824/OG0000831/OG0000832/OG0000838/OG0000844/OG0000884/OG0000898/OG0000936/OG0000981/OG0000991/OG0001064/OG0001068…	53	BP
GO:0006605	protein targeting	9/1160	16/4382	0.0109819	0.0216335	0.00903929	OG0000724/OG0000886/OG0000960/OG0000993/OG0001015/OG0001016/OG0001170/OG0001435/OG0001492	9	BP
GO:0010033	response to organic substance	9/1160	16/4382	0.0109819	0.0216335	0.00903929	OG0000303/OG0000508/OG0000714/OG0000845/OG0000868/OG0000873/OG0001048/OG0001302/OG0001409	9	BP
GO:0015252	proton channel activity	9/1160	16/4382	0.0109819	0.0216335	0.00903929	OG0000677/OG0000678/OG0000951/OG0000952/OG0000953/OG0000954/OG0001375/OG0001376/OG0001377	9	MF
GO:0034599	cellular response to oxidative stress	9/1160	16/4382	0.0109819	0.0216335	0.00903929	OG0000194/OG0000276/OG0000364/OG0000394/OG0000409/OG0000446/OG0000539/OG0000723/OG0001438	9	BP
GO:0046933	proton-transporting ATP synthase activity, rotational mechanism	9/1160	16/4382	0.0109819	0.0216335	0.00903929	OG0000677/OG0000678/OG0000951/OG0000952/OG0000953/OG0000954/OG0001375/OG0001376/OG0001377	9	MF
GO:0042274	ribosomal small subunit biogenesis	12/1160	24/4382	0.0114272	0.0224685	0.00938819	OG0000284/OG0000464/OG0000510/OG0000779/OG0000881/OG0001053/OG0001100/OG0001150/OG0001263/OG0001346/OG0001436/OG0001437	12	BP
GO:0006720	isoprenoid metabolic process	13/1160	27/4382	0.0125878	0.0247042	0.0103224	OG0000175/OG0000246/OG0000247/OG0000435/OG0000887/OG0000891/OG0000985/OG0001011/OG0001031/OG0001183/OG0001297/OG0001362/OG0001510	13	BP
GO:0042597	periplasmic space	30/1160	78/4382	0.0130013	0.0254679	0.0106415	OG0000233/OG0000237/OG0000245/OG0000377/OG0000389/OG0000450/OG0000490/OG0000501/OG0000530/OG0000531/OG0000595/OG0000618/OG0000637/OG0000722/OG0000788/OG0000816/OG0000844/OG0000861/OG0000873/OG0000875/OG0000963/OG0000982/OG0001034/OG0001135/OG0001197/OG0001217/OG0001332/OG0001411/OG0001412/OG0001419	30	CC
GO:1901700	response to oxygen-containing compound	10/1160	19/4382	0.0133673	0.0261361	0.0109207	OG0000266/OG0000409/OG0000714/OG0000723/OG0000821/OG0000873/OG0001205/OG0001302/OG0001409/OG0001438	10	BP
GO:0008649	rRNA methyltransferase activity	14/1160	30/4382	0.0135015	0.0262515	0.0109689	OG0000196/OG0000219/OG0000296/OG0000512/OG0000601/OG0000738/OG0000795/OG0000882/OG0000921/OG0001018/OG0001131/OG0001150/OG0001243/OG0001325	14	MF
GO:0031167	rRNA methylation	14/1160	30/4382	0.0135015	0.0262515	0.0109689	OG0000196/OG0000219/OG0000296/OG0000512/OG0000601/OG0000738/OG0000795/OG0000882/OG0000921/OG0001018/OG0001131/OG0001150/OG0001243/OG0001325	14	BP
GO:0140102	catalytic activity, acting on a rRNA	14/1160	30/4382	0.0135015	0.0262515	0.0109689	OG0000196/OG0000219/OG0000296/OG0000512/OG0000601/OG0000738/OG0000795/OG0000882/OG0000921/OG0001018/OG0001131/OG0001150/OG0001243/OG0001325	14	MF
GO:0006402	mRNA catabolic process	8/1160	14/4382	0.0146152	0.0282076	0.0117862	OG0000256/OG0000436/OG0000655/OG0000943/OG0000949/OG0001130/OG0001269/OG0001281	8	BP
GO:0045017	glycerolipid biosynthetic process	8/1160	14/4382	0.0146152	0.0282076	0.0117862	OG0000175/OG0000534/OG0000685/OG0000959/OG0000981/OG0000984/OG0001230/OG0001422	8	BP
GO:0046474	glycerophospholipid biosynthetic process	8/1160	14/4382	0.0146152	0.0282076	0.0117862	OG0000175/OG0000534/OG0000685/OG0000959/OG0000981/OG0000984/OG0001230/OG0001422	8	BP
GO:0051181	NA	8/1160	14/4382	0.0146152	0.0282076	0.0117862	OG0000717/OG0000718/OG0000817/OG0000818/OG0001313/OG0001314/OG0001315/OG0001316	8	NA
GO:0016071	mRNA metabolic process	11/1160	22/4382	0.0152864	0.029341	0.0122598	OG0000256/OG0000436/OG0000655/OG0000943/OG0000949/OG0001130/OG0001145/OG0001167/OG0001264/OG0001269/OG0001281	11	BP
GO:0032269	negative regulation of cellular protein metabolic process	11/1160	22/4382	0.0152864	0.029341	0.0122598	OG0000401/OG0000649/OG0000779/OG0000791/OG0001065/OG0001121/OG0001124/OG0001167/OG0001255/OG0001281/OG0001392	11	BP
GO:0051248	negative regulation of protein metabolic process	11/1160	22/4382	0.0152864	0.029341	0.0122598	OG0000401/OG0000649/OG0000779/OG0000791/OG0001065/OG0001121/OG0001124/OG0001167/OG0001255/OG0001281/OG0001392	11	BP
GO:0042255	ribosome assembly	21/1160	51/4382	0.015365	0.0294379	0.0123003	OG0000197/OG0000357/OG0000464/OG0000510/OG0000649/OG0000779/OG0000881/OG0000882/OG0000949/OG0000996/OG0000997/OG0001023/OG0001086/OG0001100/OG0001124/OG0001150/OG0001205/OG0001223/OG0001436/OG0001437/OG0001518	21	BP
GO:0010556	regulation of macromolecule biosynthetic process	68/1160	204/4382	0.0155675	0.0297714	0.0124396	OG0000158/OG0000213/OG0000291/OG0000334/OG0000335/OG0000341/OG0000401/OG0000461/OG0000474/OG0000508/OG0000512/OG0000517/OG0000574/OG0000604/OG0000605/OG0000607/OG0000642/OG0000649/OG0000736/OG0000773/OG0000779/OG0000790/OG0000791/OG0000837/OG0000880/OG0000908/OG0000949/OG0000962/OG0000975/OG0000978/OG0000979/OG0000983/OG0000989/OG0001041/OG0001048/OG0001053/OG0001065/OG0001074/OG0001079/OG0001103…	68	BP
GO:0016835	carbon-oxygen lyase activity	26/1160	67/4382	0.0176555	0.033703	0.0140824	OG0000188/OG0000201/OG0000208/OG0000214/OG0000248/OG0000334/OG0000388/OG0000396/OG0000447/OG0000487/OG0000594/OG0000627/OG0000664/OG0000697/OG0000823/OG0000856/OG0001006/OG0001087/OG0001221/OG0001295/OG0001327/OG0001331/OG0001385/OG0001393/OG0001441/OG0001495	26	MF
GO:0003746	translation elongation factor activity	9/1160	17/4382	0.0179398	0.0339367	0.0141801	OG0000474/OG0000835/OG0000880/OG0000988/OG0001039/OG0001064/OG0001065/OG0001267/OG0001303	9	MF
GO:0006650	glycerophospholipid metabolic process	9/1160	17/4382	0.0179398	0.0339367	0.0141801	OG0000175/OG0000534/OG0000685/OG0000959/OG0000981/OG0000984/OG0001230/OG0001239/OG0001422	9	BP
GO:0009166	nucleotide catabolic process	9/1160	17/4382	0.0179398	0.0339367	0.0141801	OG0000194/OG0000207/OG0000248/OG0000500/OG0000546/OG0000629/OG0000885/OG0001152/OG0001273	9	BP
GO:0009432	SOS response	9/1160	17/4382	0.0179398	0.0339367	0.0141801	OG0000205/OG0000254/OG0000306/OG0000341/OG0000553/OG0000916/OG0001029/OG0001285/OG0001503	9	BP
GO:0044403	symbiotic process	9/1160	17/4382	0.0179398	0.0339367	0.0141801	OG0000304/OG0000539/OG0000975/OG0001052/OG0001092/OG0001104/OG0001172/OG0001177/OG0001398	9	BP
GO:0015035	protein disulfide oxidoreductase activity	7/1160	12/4382	0.0194729	0.0367044	0.0153365	OG0000217/OG0000364/OG0000409/OG0000982/OG0001293/OG0001398/OG0001443	7	MF
GO:0016485	protein processing	7/1160	12/4382	0.0194729	0.0367044	0.0153365	OG0000372/OG0000751/OG0000836/OG0000898/OG0001106/OG0001149/OG0001266	7	BP
GO:0033865	nucleoside bisphosphate metabolic process	16/1160	37/4382	0.0197073	0.0369467	0.0154378	OG0000175/OG0000209/OG0000249/OG0000503/OG0000545/OG0000591/OG0000666/OG0000827/OG0000904/OG0000981/OG0001140/OG0001275/OG0001321/OG0001362/OG0001392/OG0001460	16	BP
GO:0033875	ribonucleoside bisphosphate metabolic process	16/1160	37/4382	0.0197073	0.0369467	0.0154378	OG0000175/OG0000209/OG0000249/OG0000503/OG0000545/OG0000591/OG0000666/OG0000827/OG0000904/OG0000981/OG0001140/OG0001275/OG0001321/OG0001362/OG0001392/OG0001460	16	BP
GO:0034032	purine nucleoside bisphosphate metabolic process	16/1160	37/4382	0.0197073	0.0369467	0.0154378	OG0000175/OG0000209/OG0000249/OG0000503/OG0000545/OG0000591/OG0000666/OG0000827/OG0000904/OG0000981/OG0001140/OG0001275/OG0001321/OG0001362/OG0001392/OG0001460	16	BP
GO:1990351	transporter complex	19/1160	46/4382	0.0199002	0.0372419	0.0155611	OG0000170/OG0000232/OG0000272/OG0000376/OG0000429/OG0000449/OG0000521/OG0000573/OG0000595/OG0000670/OG0000719/OG0000789/OG0000851/OG0000852/OG0001142/OG0001143/OG0001250/OG0001315/OG0001316	19	CC
GO:0015985	energy coupled proton transport, down electrochemical gradient	10/1160	20/4382	0.0205098	0.0381781	0.0159523	OG0000677/OG0000678/OG0000951/OG0000952/OG0000953/OG0000954/OG0001177/OG0001375/OG0001376/OG0001377	10	BP
GO:0015986	ATP synthesis coupled proton transport	10/1160	20/4382	0.0205098	0.0381781	0.0159523	OG0000677/OG0000678/OG0000951/OG0000952/OG0000953/OG0000954/OG0001177/OG0001375/OG0001376/OG0001377	10	BP
GO:0051649	establishment of localization in cell	10/1160	20/4382	0.0205098	0.0381781	0.0159523	OG0000674/OG0000724/OG0000886/OG0000960/OG0000993/OG0001093/OG0001094/OG0001170/OG0001435/OG0001492	10	BP
GO:0008408	3'-5' exonuclease activity	11/1160	23/4382	0.0224364	0.041543	0.0173583	OG0000212/OG0000462/OG0000684/OG0000842/OG0001004/OG0001070/OG0001129/OG0001130/OG0001195/OG0001347/OG0001467	11	MF
GO:0015036	disulfide oxidoreductase activity	11/1160	23/4382	0.0224364	0.041543	0.0173583	OG0000217/OG0000364/OG0000409/OG0000531/OG0000539/OG0000631/OG0000816/OG0000982/OG0001293/OG0001398/OG0001443	11	MF
GO:0051537	2 iron, 2 sulfur cluster binding	11/1160	23/4382	0.0224364	0.041543	0.0173583	OG0000266/OG0000457/OG0000748/OG0001043/OG0001161/OG0001180/OG0001242/OG0001244/OG0001248/OG0001338/OG0001443	11	MF
GO:0009082	branched-chain amino acid biosynthetic process	12/1160	26/4382	0.0238336	0.0440523	0.0184067	OG0000153/OG0000158/OG0000175/OG0000188/OG0000208/OG0000373/OG0000499/OG0000643/OG0001031/OG0001190/OG0001230/OG0001235	12	BP
GO:0001510	RNA methylation	22/1160	56/4382	0.0239671	0.044221	0.0184772	OG0000162/OG0000186/OG0000196/OG0000218/OG0000219/OG0000296/OG0000432/OG0000477/OG0000512/OG0000601/OG0000738/OG0000795/OG0000882/OG0000921/OG0001018/OG0001054/OG0001131/OG0001150/OG0001243/OG0001259/OG0001325/OG0001517	22	BP
GO:0006508	proteolysis	47/1160	137/4382	0.0240879	0.0443657	0.0185377	OG0000241/OG0000242/OG0000260/OG0000293/OG0000316/OG0000321/OG0000341/OG0000372/OG0000400/OG0000408/OG0000441/OG0000442/OG0000509/OG0000540/OG0000563/OG0000586/OG0000652/OG0000653/OG0000681/OG0000710/OG0000711/OG0000740/OG0000751/OG0000756/OG0000797/OG0000810/OG0000819/OG0000836/OG0000883/OG0000898/OG0000945/OG0000963/OG0000983/OG0000990/OG0001053/OG0001099/OG0001106/OG0001149/OG0001155/OG0001156…	47	BP
GO:0031230	intrinsic component of cell outer membrane	8/1160	15/4382	0.024167	0.0444333	0.0185659	OG0000358/OG0000845/OG0000857/OG0000874/OG0001022/OG0001063/OG0001253/OG0001326	8	CC
GO:0009279	cell outer membrane	21/1160	53/4382	0.0244841	0.0449376	0.0187767	OG0000358/OG0000413/OG0000575/OG0000588/OG0000618/OG0000697/OG0000706/OG0000720/OG0000765/OG0000845/OG0000857/OG0000874/OG0000964/OG0001022/OG0001037/OG0001063/OG0001112/OG0001253/OG0001326/OG0001332/OG0001348	21	CC
GO:0009991	response to extracellular stimulus	16/1160	38/4382	0.0258952	0.0465068	0.0194323	OG0000205/OG0000254/OG0000306/OG0000341/OG0000508/OG0000553/OG0000629/OG0000916/OG0001029/OG0001049/OG0001104/OG0001229/OG0001275/OG0001285/OG0001290/OG0001503	16	BP
GO:0005319	lipid transporter activity	6/1160	10/4382	0.0259604	0.0465068	0.0194323	OG0000449/OG0000450/OG0000618/OG0000670/OG0000788/OG0000789	6	MF
GO:0006566	threonine metabolic process	6/1160	10/4382	0.0259604	0.0465068	0.0194323	OG0000209/OG0000350/OG0000447/OG0000643/OG0001235/OG0001282	6	BP
GO:0006772	thiamine metabolic process	6/1160	10/4382	0.0259604	0.0465068	0.0194323	OG0000163/OG0000480/OG0000887/OG0001114/OG0001115/OG0001306	6	BP
GO:0009228	thiamine biosynthetic process	6/1160	10/4382	0.0259604	0.0465068	0.0194323	OG0000163/OG0000480/OG0000887/OG0001114/OG0001115/OG0001306	6	BP
GO:0010038	response to metal ion	6/1160	10/4382	0.0259604	0.0465068	0.0194323	OG0000565/OG0000663/OG0000837/OG0001030/OG0001380/OG0001463	6	BP
GO:0015949	nucleobase-containing small molecule interconversion	6/1160	10/4382	0.0259604	0.0465068	0.0194323	OG0000326/OG0000478/OG0000780/OG0001017/OG0001162/OG0001275	6	BP
GO:0042724	thiamine-containing compound biosynthetic process	6/1160	10/4382	0.0259604	0.0465068	0.0194323	OG0000163/OG0000480/OG0000887/OG0001114/OG0001115/OG0001306	6	BP
GO:0042995	cell projection	6/1160	10/4382	0.0259604	0.0465068	0.0194323	OG0000674/OG0001104/OG0001135/OG0001411/OG0001412/OG0001419	6	CC
GO:0051260	protein homooligomerization	6/1160	10/4382	0.0259604	0.0465068	0.0194323	OG0000436/OG0000552/OG0000698/OG0001105/OG0001207/OG0001413	6	BP
GO:0072329	monocarboxylic acid catabolic process	6/1160	10/4382	0.0259604	0.0465068	0.0194323	OG0000153/OG0000334/OG0000545/OG0000594/OG0000664/OG0001500	6	BP
GO:0090502	RNA phosphodiester bond hydrolysis, endonucleolytic	6/1160	10/4382	0.0259604	0.0465068	0.0194323	OG0000338/OG0000436/OG0001053/OG0001071/OG0001264/OG0001329	6	BP
GO:1901701	cellular response to oxygen-containing compound	6/1160	10/4382	0.0259604	0.0465068	0.0194323	OG0000409/OG0000723/OG0000873/OG0001302/OG0001409/OG0001438	6	BP
GO:0016779	nucleotidyltransferase activity	38/1160	108/4382	0.0269162	0.0481367	0.0201134	OG0000204/OG0000247/OG0000265/OG0000280/OG0000295/OG0000302/OG0000310/OG0000462/OG0000470/OG0000508/OG0000548/OG0000554/OG0000555/OG0000558/OG0000641/OG0000676/OG0000699/OG0000732/OG0000790/OG0000855/OG0000894/OG0000916/OG0000950/OG0000955/OG0000984/OG0001004/OG0001045/OG0001102/OG0001118/OG0001145/OG0001195/OG0001231/OG0001274/OG0001298/OG0001317/OG0001428/OG0001467/OG0001517	38	MF
GO:0046677	response to antibiotic	9/1160	18/4382	0.027617	0.0492222	0.0205669	OG0000266/OG0000321/OG0000681/OG0000873/OG0000880/OG0000996/OG0001169/OG0001239/OG0001453	9	BP
GO:1901292	nucleoside phosphate catabolic process	9/1160	18/4382	0.027617	0.0492222	0.0205669	OG0000194/OG0000207/OG0000248/OG0000500/OG0000546/OG0000629/OG0000885/OG0001152/OG0001273	9	BP
GO:0016887	ATPase activity	76/1160	237/4382	0.0283119	0.050375	0.0210486	OG0000159/OG0000171/OG0000197/OG0000225/OG0000241/OG0000254/OG0000285/OG0000304/OG0000306/OG0000307/OG0000322/OG0000336/OG0000355/OG0000375/OG0000380/OG0000428/OG0000442/OG0000448/OG0000476/OG0000482/OG0000495/OG0000513/OG0000551/OG0000552/OG0000553/OG0000610/OG0000619/OG0000620/OG0000663/OG0000670/OG0000672/OG0000677/OG0000678/OG0000723/OG0000781/OG0000789/OG0000840/OG0000843/OG0000851/OG0000858…	76	MF
GO:0030234	enzyme regulator activity	10/1160	21/4382	0.0300724	0.0534168	0.0223196	OG0000411/OG0000413/OG0000464/OG0000720/OG0000867/OG0000894/OG0001049/OG0001062/OG0001284/OG0001503	10	MF
GO:0032993	protein-DNA complex	11/1160	24/4382	0.0317519	0.0563045	0.0235262	OG0000285/OG0000341/OG0000790/OG0000837/OG0000975/OG0001029/OG0001102/OG0001127/OG0001233/OG0001252/OG0001453	11	CC
GO:1902495	transmembrane transporter complex	18/1160	45/4382	0.0324774	0.0573435	0.0239603	OG0000170/OG0000232/OG0000272/OG0000376/OG0000429/OG0000449/OG0000521/OG0000573/OG0000670/OG0000719/OG0000789/OG0000851/OG0000852/OG0001142/OG0001143/OG0001250/OG0001315/OG0001316	18	CC
GO:0006996	organelle organization	46/1160	136/4382	0.0325876	0.0573435	0.0239603	OG0000159/OG0000197/OG0000225/OG0000285/OG0000306/OG0000307/OG0000322/OG0000336/OG0000357/OG0000384/OG0000464/OG0000510/OG0000552/OG0000649/OG0000674/OG0000779/OG0000781/OG0000838/OG0000840/OG0000881/OG0000882/OG0000931/OG0000949/OG0000996/OG0000997/OG0001023/OG0001029/OG0001070/OG0001086/OG0001100/OG0001122/OG0001124/OG0001150/OG0001154/OG0001166/OG0001205/OG0001223/OG0001263/OG0001287/OG0001303…	46	BP
GO:0016877	ligase activity, forming carbon-sulfur bonds	7/1160	13/4382	0.0327081	0.0573435	0.0239603	OG0000249/OG0000302/OG0000503/OG0000504/OG0001008/OG0001140/OG0001141	7	MF
GO:0042887	amide transmembrane transporter activity	7/1160	13/4382	0.0327081	0.0573435	0.0239603	OG0000852/OG0000886/OG0001015/OG0001016/OG0001093/OG0001094/OG0001492	7	MF
GO:1904680	peptide transmembrane transporter activity	7/1160	13/4382	0.0327081	0.0573435	0.0239603	OG0000852/OG0000886/OG0001015/OG0001016/OG0001093/OG0001094/OG0001492	7	MF
GO:0002790	peptide secretion	12/1160	27/4382	0.0328302	0.0573435	0.0239603	OG0000886/OG0000960/OG0000964/OG0000968/OG0000970/OG0000971/OG0000972/OG0000973/OG0000974/OG0001093/OG0001413/OG0001492	12	BP
GO:0009306	protein secretion	12/1160	27/4382	0.0328302	0.0573435	0.0239603	OG0000886/OG0000960/OG0000964/OG0000968/OG0000970/OG0000971/OG0000972/OG0000973/OG0000974/OG0001093/OG0001413/OG0001492	12	BP
GO:0035592	establishment of protein localization to extracellular region	12/1160	27/4382	0.0328302	0.0573435	0.0239603	OG0000886/OG0000960/OG0000964/OG0000968/OG0000970/OG0000971/OG0000972/OG0000973/OG0000974/OG0001093/OG0001413/OG0001492	12	BP
GO:0071692	protein localization to extracellular region	12/1160	27/4382	0.0328302	0.0573435	0.0239603	OG0000886/OG0000960/OG0000964/OG0000968/OG0000970/OG0000971/OG0000972/OG0000973/OG0000974/OG0001093/OG0001413/OG0001492	12	BP
GO:0006006	glucose metabolic process	13/1160	30/4382	0.0334434	0.0583172	0.0243672	OG0000158/OG0000194/OG0000280/OG0000500/OG0000578/OG0000885/OG0000981/OG0001273/OG0001281/OG0001297/OG0001379/OG0001481/OG0001501	13	BP
GO:2000112	regulation of cellular macromolecule biosynthetic process	65/1160	201/4382	0.0341319	0.059419	0.0248276	OG0000158/OG0000213/OG0000291/OG0000334/OG0000335/OG0000341/OG0000401/OG0000461/OG0000474/OG0000508/OG0000512/OG0000517/OG0000574/OG0000604/OG0000605/OG0000607/OG0000642/OG0000649/OG0000736/OG0000773/OG0000779/OG0000790/OG0000791/OG0000837/OG0000880/OG0000908/OG0000949/OG0000962/OG0000975/OG0000978/OG0000979/OG0000983/OG0000989/OG0001041/OG0001053/OG0001065/OG0001074/OG0001079/OG0001103/OG0001121…	65	BP
GO:0140110	transcription regulator activity	23/1160	61/4382	0.0349254	0.0606996	0.0253626	OG0000213/OG0000291/OG0000341/OG0000461/OG0000574/OG0000736/OG0000790/OG0000837/OG0000908/OG0000962/OG0000975/OG0000983/OG0001041/OG0001048/OG0001103/OG0001127/OG0001128/OG0001233/OG0001249/OG0001252/OG0001283/OG0001305/OG0001398	23	MF
GO:0044282	small molecule catabolic process	26/1160	71/4382	0.0375554	0.0650547	0.0271823	OG0000153/OG0000158/OG0000175/OG0000209/OG0000334/OG0000354/OG0000417/OG0000500/OG0000528/OG0000545/OG0000585/OG0000594/OG0000629/OG0000664/OG0000827/OG0000885/OG0000897/OG0000981/OG0001104/OG0001230/OG0001302/OG0001366/OG0001409/OG0001471/OG0001480/OG0001500	26	BP
GO:0030288	outer membrane-bounded periplasmic space	20/1160	52/4382	0.0383899	0.0663904	0.0277405	OG0000237/OG0000245/OG0000377/OG0000389/OG0000450/OG0000490/OG0000501/OG0000618/OG0000637/OG0000788/OG0000816/OG0000844/OG0000861/OG0000873/OG0000875/OG0000963/OG0000982/OG0001197/OG0001217/OG0001332	20	CC
GO:0016895	exodeoxyribonuclease activity, producing 5'-phosphomonoesters	9/1160	19/4382	0.0404418	0.0698237	0.029175	OG0000159/OG0000212/OG0000225/OG0000621/OG0000684/OG0001040/OG0001347/OG0001360/OG0001422	9	MF
GO:0030313	cell envelope	41/1160	121/4382	0.0407998	0.0703261	0.0293849	OG0000237/OG0000245/OG0000358/OG0000377/OG0000389/OG0000413/OG0000450/OG0000490/OG0000501/OG0000575/OG0000588/OG0000618/OG0000637/OG0000697/OG0000706/OG0000720/OG0000765/OG0000788/OG0000816/OG0000844/OG0000845/OG0000857/OG0000861/OG0000871/OG0000873/OG0000874/OG0000875/OG0000963/OG0000964/OG0000982/OG0001022/OG0001037/OG0001063/OG0001112/OG0001168/OG0001197/OG0001217/OG0001253/OG0001326/OG0001332…	41	CC
GO:0009057	macromolecule catabolic process	31/1160	88/4382	0.0421255	0.0724918	0.0302899	OG0000242/OG0000245/OG0000256/OG0000338/OG0000436/OG0000441/OG0000442/OG0000482/OG0000589/OG0000609/OG0000655/OG0000697/OG0000883/OG0000943/OG0000949/OG0000990/OG0001130/OG0001155/OG0001156/OG0001157/OG0001167/OG0001181/OG0001269/OG0001281/OG0001289/OG0001329/OG0001341/OG0001347/OG0001360/OG0001362/OG0001493	31	BP
GO:0010035	response to inorganic substance	10/1160	22/4382	0.0423941	0.0725581	0.0303176	OG0000266/OG0000409/OG0000565/OG0000663/OG0000723/OG0000837/OG0001030/OG0001380/OG0001438/OG0001463	10	BP
GO:0032392	DNA geometric change	10/1160	22/4382	0.0423941	0.0725581	0.0303176	OG0000159/OG0000225/OG0000285/OG0000306/OG0000307/OG0000552/OG0001029/OG0001070/OG0001434/OG0001453	10	BP
GO:0032508	DNA duplex unwinding	10/1160	22/4382	0.0423941	0.0725581	0.0303176	OG0000159/OG0000225/OG0000285/OG0000306/OG0000307/OG0000552/OG0001029/OG0001070/OG0001434/OG0001453	10	BP
GO:0051287	NAD binding	16/1160	40/4382	0.042441	0.0725581	0.0303176	OG0000214/OG0000373/OG0000444/OG0000454/OG0000528/OG0000578/OG0000632/OG0000959/OG0001047/OG0001104/OG0001151/OG0001201/OG0001235/OG0001336/OG0001379/OG0001432	16	MF
GO:0006261	DNA-dependent DNA replication	15/1160	37/4382	0.0431892	0.073717	0.0308018	OG0000285/OG0000462/OG0000517/OG0000552/OG0000773/OG0000781/OG0000894/OG0000916/OG0001004/OG0001070/OG0001102/OG0001129/OG0001195/OG0001329/OG0001453	15	BP
GO:0031668	cellular response to extracellular stimulus	14/1160	34/4382	0.0437473	0.0740795	0.0309533	OG0000205/OG0000254/OG0000306/OG0000341/OG0000508/OG0000553/OG0000629/OG0000916/OG0001029/OG0001049/OG0001229/OG0001275/OG0001285/OG0001503	14	BP
GO:0071496	cellular response to external stimulus	14/1160	34/4382	0.0437473	0.0740795	0.0309533	OG0000205/OG0000254/OG0000306/OG0000341/OG0000508/OG0000553/OG0000629/OG0000916/OG0001029/OG0001049/OG0001229/OG0001275/OG0001285/OG0001503	14	BP
GO:0000027	ribosomal large subunit assembly	12/1160	28/4382	0.0440101	0.0740795	0.0309533	OG0000357/OG0000881/OG0000882/OG0000949/OG0000996/OG0000997/OG0001023/OG0001086/OG0001124/OG0001205/OG0001223/OG0001518	12	BP
GO:0015711	organic anion transport	12/1160	28/4382	0.0440101	0.0740795	0.0309533	OG0000170/OG0000329/OG0000389/OG0000449/OG0000450/OG0000468/OG0000568/OG0000845/OG0000849/OG0000928/OG0001405/OG0001441	12	BP
GO:0016796	exonuclease activity, active with either ribo- or deoxyribonucleic acids and producing 5'-phosphomonoesters	12/1160	28/4382	0.0440101	0.0740795	0.0309533	OG0000159/OG0000212/OG0000225/OG0000621/OG0000684/OG0000842/OG0001040/OG0001129/OG0001130/OG0001347/OG0001360/OG0001422	12	MF
GO:0042273	ribosomal large subunit biogenesis	12/1160	28/4382	0.0440101	0.0740795	0.0309533	OG0000357/OG0000881/OG0000882/OG0000949/OG0000996/OG0000997/OG0001023/OG0001086/OG0001124/OG0001205/OG0001223/OG0001518	12	BP
GO:0042625	ATPase-coupled ion transmembrane transporter activity	12/1160	28/4382	0.0440101	0.0740795	0.0309533	OG0000375/OG0000428/OG0000663/OG0000677/OG0000678/OG0000951/OG0000952/OG0000953/OG0000954/OG0001375/OG0001376/OG0001377	12	MF
GO:0006298	mismatch repair	6/1160	11/4382	0.0445325	0.0740795	0.0309533	OG0000395/OG0000552/OG0000608/OG0001329/OG0001503/OG0001525	6	BP
GO:0006777	Mo-molybdopterin cofactor biosynthetic process	6/1160	11/4382	0.0445325	0.0740795	0.0309533	OG0000302/OG0000676/OG0000760/OG0000761/OG0000762/OG0001216	6	BP
GO:0008171	O-methyltransferase activity	6/1160	11/4382	0.0445325	0.0740795	0.0309533	OG0000238/OG0000296/OG0000345/OG0000882/OG0001131/OG0001179	6	MF
GO:0008320	protein transmembrane transporter activity	6/1160	11/4382	0.0445325	0.0740795	0.0309533	OG0000886/OG0001015/OG0001016/OG0001093/OG0001094/OG0001492	6	MF
GO:0019720	Mo-molybdopterin cofactor metabolic process	6/1160	11/4382	0.0445325	0.0740795	0.0309533	OG0000302/OG0000676/OG0000760/OG0000761/OG0000762/OG0001216	6	BP
GO:0042126	nitrate metabolic process	6/1160	11/4382	0.0445325	0.0740795	0.0309533	OG0000308/OG0000767/OG0000768/OG0000769/OG0000770/OG0000839	6	BP
GO:0043545	molybdopterin cofactor metabolic process	6/1160	11/4382	0.0445325	0.0740795	0.0309533	OG0000302/OG0000676/OG0000760/OG0000761/OG0000762/OG0001216	6	BP
GO:0051189	prosthetic group metabolic process	6/1160	11/4382	0.0445325	0.0740795	0.0309533	OG0000302/OG0000676/OG0000760/OG0000761/OG0000762/OG0001216	6	BP
GO:0140318	protein transporter activity	6/1160	11/4382	0.0445325	0.0740795	0.0309533	OG0000886/OG0001015/OG0001016/OG0001093/OG0001094/OG0001492	6	MF
GO:0045333	cellular respiration	24/1160	66/4382	0.0482372	0.080115	0.0334751	OG0000334/OG0000458/OG0000487/OG0000503/OG0000504/OG0000682/OG0000767/OG0000769/OG0000770/OG0000827/OG0000828/OG0000829/OG0001043/OG0001057/OG0001134/OG0001140/OG0001141/OG0001174/OG0001176/OG0001177/OG0001255/OG0001297/OG0001410/OG0001505	24	BP
GO:0032259	methylation	50/1160	153/4382	0.0487786	0.080886	0.0337973	OG0000162/OG0000186/OG0000187/OG0000196/OG0000207/OG0000218/OG0000219/OG0000238/OG0000274/OG0000296/OG0000339/OG0000345/OG0000346/OG0000417/OG0000420/OG0000432/OG0000477/OG0000512/OG0000525/OG0000598/OG0000601/OG0000644/OG0000698/OG0000701/OG0000738/OG0000741/OG0000748/OG0000795/OG0000824/OG0000829/OG0000836/OG0000882/OG0000921/OG0000935/OG0000936/OG0000937/OG0000941/OG0001018/OG0001054/OG0001131…	50	BP

## Sheet: Table S6
Supplementary Table 6 Functional enrichment analysis of clade specific orthologs
KEGG Enrichment Analysis
Clades	ID	Description	GeneRatio	BgRatio	pvalue	p.adjust	qvalue	geneID	Count
Clade1	ko02020	Two-component system	11/68	65/1011	0.00272603	0.13085	0.120519	OG0002208/OG0002424/OG0002425/OG0002701/OG0002732/OG0002833/OG0002960/OG0002961/OG0002986/OG0002987/OG0003008	11
	ko00541	O-Antigen nucleotide sugar biosynthesis	5/68	20/1011	0.00833955	0.179524	0.165351	OG0002710/OG0002711/OG0002833/OG0003185/OG0003850	5
	ko03410	Base excision repair	4/68	14/1011	0.0112202	0.179524	0.165351	OG0002372/OG0002373/OG0002409/OG0002705	4
	ko00520	Amino sugar and nucleotide sugar metabolism	6/68	32/1011	0.0166623	0.198601	0.182922	OG0002364/OG0002710/OG0002711/OG0002833/OG0003185/OG0003850	6
	ko00910	Nitrogen metabolism	6/68	34/1011	0.0222176	0.198601	0.182922	OG0002185/OG0002413/OG0002644/OG0002708/OG0002733/OG0003667	6
	ko02025	Biofilm formation - Pseudomonas aeruginosa	3/68	10/1011	0.0248251	0.198601	0.182922	OG0002424/OG0002425/OG0002619	3
Clade2	ko00760	Nicotinate and nicotinamide metabolism	5/50	18/1011	0.00127236	0.041988	0.0401799	OG0004445/OG0004446/OG0005100/OG0005838/OG0006062	5
	ko02020	Two-component system	8/50	65/1011	0.0116083	0.191537	0.183289	OG0004426/OG0004510/OG0005104/OG0005157/OG0005241/OG0005580/OG0005844/OG0005945	8
	ko01232	Nucleotide metabolism	5/50	40/1011	0.0427223	0.460326	0.440504	OG0004123/OG0004414/OG0004845/OG0006133/OG0006135	5
Clade3	ko00620	Pyruvate metabolism	7/39	43/1011	0.000847398	0.0364381	0.0276519	OG0003154/OG0003543/OG0003556/OG0003557/OG0004356/OG0004642/OG0004649	7
	ko00720	Carbon fixation pathways in prokaryotes	6/39	37/1011	0.00213605	0.0378716	0.0287398	OG0003154/OG0003543/OG0003556/OG0003557/OG0004642/OG0004649	6
	ko00010	Glycolysis / Gluconeogenesis	5/39	28/1011	0.00336643	0.0378716	0.0287398	OG0003154/OG0003603/OG0003604/OG0004090/OG0004642	5
	ko01200	Carbon metabolism	10/39	107/1011	0.00524643	0.0378716	0.0287398	OG0001908/OG0003154/OG0003543/OG0003556/OG0003557/OG0003750/OG0003755/OG0004580/OG0004642/OG0004649	10
	ko00052	Galactose metabolism	3/39	10/1011	0.00528442	0.0378716	0.0287398	OG0003603/OG0003604/OG0004090	3
	ko00430	Taurine and hypotaurine metabolism	3/39	10/1011	0.00528442	0.0378716	0.0287398	OG0003543/OG0003556/OG0003557	3
	ko00521	Streptomycin biosynthesis	3/39	14/1011	0.0143947	0.0884248	0.0671033	OG0003603/OG0003604/OG0004090	3
	ko00500	Starch and sucrose metabolism	3/39	16/1011	0.0209904	0.112823	0.0856187	OG0003603/OG0003604/OG0004090	3
	ko00640	Propanoate metabolism	3/39	17/1011	0.0248158	0.118565	0.0899756	OG0003543/OG0003556/OG0003557	3
	ko01120	Microbial metabolism in diverse environments	12/39	179/1011	0.0303242	0.130394	0.0989526	OG0001908/OG0003154/OG0003543/OG0003556/OG0003557/OG0003603/OG0003604/OG0003750/OG0004090/OG0004219/OG0004642/OG0004649	12
	ko00680	Methane metabolism	5/39	50/1011	0.0388046	0.151691	0.115114	OG0003154/OG0003543/OG0003556/OG0003557/OG0004642	5
	ko00030	Pentose phosphate pathway	3/39	22/1011	0.049194	0.176278	0.133773	OG0003603/OG0003604/OG0004090	3
GO Enrichment Analysis
Clades	ID	Description	GeneRatio	BgRatio	pvalue	p.adjust	qvalue	geneID	Count	Ontolog
Clade1	GO:0009055	electron transfer activity	27/605	99/4382	0.000268865	0.117628	0.117628	OG0001940/OG0002005/OG0002185/OG0002198/OG0002199/OG0002375/OG0002412/OG0002413/OG0002639/OG0002644/OG0002657/OG0002658/OG0002676/OG0002844/OG0002940/OG0003000/OG0003066/OG0003067/OG0003177/OG0003254/OG0003261/OG0003667/OG0003885/OG0004020/OG0004302/OG0004825/OG0004833	27	MF
	GO:0020037	heme binding	27/605	99/4382	0.000268865	0.117628	0.117628	OG0001940/OG0002005/OG0002179/OG0002185/OG0002375/OG0002412/OG0002413/OG0002644/OG0002657/OG0002658/OG0002676/OG0002756/OG0002844/OG0002940/OG0003000/OG0003066/OG0003067/OG0003177/OG0003243/OG0003254/OG0003261/OG0003667/OG0003885/OG0004020/OG0004302/OG0004551/OG0004825	27	MF
	GO:0046906	tetrapyrrole binding	27/605	103/4382	0.000537381	0.151018	0.151018	OG0001940/OG0002005/OG0002179/OG0002185/OG0002375/OG0002412/OG0002413/OG0002644/OG0002657/OG0002658/OG0002676/OG0002756/OG0002844/OG0002940/OG0003000/OG0003066/OG0003067/OG0003177/OG0003243/OG0003254/OG0003261/OG0003667/OG0003885/OG0004020/OG0004302/OG0004551/OG0004825	27	MF
	GO:0022857	transmembrane transporter activity	70/605	355/4382	0.0008036	0.151018	0.151018	OG0002005/OG0002095/OG0002185/OG0002218/OG0002219/OG0002375/OG0002376/OG0002426/OG0002576/OG0002577/OG0002578/OG0002583/OG0002601/OG0002602/OG0002604/OG0002609/OG0002614/OG0002622/OG0002623/OG0002624/OG0002625/OG0002644/OG0002656/OG0002691/OG0002697/OG0002701/OG0002783/OG0002804/OG0002945/OG0002959/OG0002960/OG0002961/OG0003007/OG0003008/OG0003010/OG0003038/OG0003041/OG0003222/OG0003252/OG0003254…	70	MF
	GO:0022900	electron transport chain	30/605	122/4382	0.000862959	0.151018	0.151018	OG0001940/OG0002005/OG0002185/OG0002198/OG0002199/OG0002412/OG0002413/OG0002639/OG0002644/OG0002657/OG0002658/OG0002676/OG0002761/OG0002763/OG0002765/OG0002844/OG0002940/OG0003000/OG0003036/OG0003066/OG0003067/OG0003177/OG0003254/OG0003261/OG0003667/OG0003885/OG0004020/OG0004302/OG0004825/OG0004833	30	BP
	GO:0016662	oxidoreductase activity, acting on other nitrogenous compounds as donors, cytochrome as acceptor	8/605	18/4382	0.00153819	0.224319	0.224319	OG0002005/OG0002185/OG0002413/OG0002776/OG0002844/OG0003261/OG0003431/OG0004020	8	MF
	GO:0005215	transporter activity	70/605	369/4382	0.00237339	0.243138	0.243138	OG0002005/OG0002095/OG0002185/OG0002218/OG0002219/OG0002375/OG0002376/OG0002426/OG0002576/OG0002577/OG0002578/OG0002583/OG0002601/OG0002602/OG0002604/OG0002609/OG0002614/OG0002622/OG0002623/OG0002624/OG0002625/OG0002644/OG0002656/OG0002691/OG0002697/OG0002701/OG0002783/OG0002804/OG0002945/OG0002959/OG0002960/OG0002961/OG0003007/OG0003008/OG0003010/OG0003038/OG0003041/OG0003222/OG0003252/OG0003254…	70	MF
	GO:0015318	inorganic molecular entity transmembrane transporter activity	34/605	154/4382	0.00295498	0.243138	0.243138	OG0002005/OG0002185/OG0002219/OG0002375/OG0002426/OG0002576/OG0002577/OG0002578/OG0002583/OG0002601/OG0002602/OG0002644/OG0002783/OG0002945/OG0003038/OG0003222/OG0003252/OG0003254/OG0003394/OG0003659/OG0003667/OG0003685/OG0003855/OG0003880/OG0003885/OG0004019/OG0004020/OG0004036/OG0004037/OG0004050/OG0004169/OG0004282/OG0004584/OG0004833	34	MF
	GO:0004129	cytochrome-c oxidase activity	9/605	24/4382	0.0032426	0.243138	0.243138	OG0002005/OG0002185/OG0002375/OG0002644/OG0003254/OG0003667/OG0003885/OG0004020/OG0004833	9	MF
	GO:0015002	heme-copper terminal oxidase activity	9/605	24/4382	0.0032426	0.243138	0.243138	OG0002005/OG0002185/OG0002375/OG0002644/OG0003254/OG0003667/OG0003885/OG0004020/OG0004833	9	MF
	GO:0016676	oxidoreductase activity, acting on a heme group of donors, oxygen as acceptor	9/605	24/4382	0.0032426	0.243138	0.243138	OG0002005/OG0002185/OG0002375/OG0002644/OG0003254/OG0003667/OG0003885/OG0004020/OG0004833	9	MF
	GO:0016628	oxidoreductase activity, acting on the CH-CH group of donors, NAD or NADP as acceptor	7/605	16/4382	0.00340798	0.243138	0.243138	OG0002579/OG0002580/OG0002833/OG0003184/OG0003185/OG0003456/OG0003850	7	MF
	GO:0015075	ion transmembrane transporter activity	39/605	185/4382	0.00361234	0.243138	0.243138	OG0002005/OG0002185/OG0002219/OG0002375/OG0002426/OG0002576/OG0002577/OG0002578/OG0002583/OG0002601/OG0002602/OG0002614/OG0002644/OG0002691/OG0002697/OG0002701/OG0002783/OG0002945/OG0002961/OG0003038/OG0003222/OG0003252/OG0003254/OG0003394/OG0003447/OG0003659/OG0003667/OG0003685/OG0003880/OG0003885/OG0004019/OG0004020/OG0004036/OG0004037/OG0004050/OG0004169/OG0004282/OG0004584/OG0004833	39	MF
	GO:0015074	DNA integration	32/605	146/4382	0.0043641	0.272756	0.272756	OG0001746/OG0002078/OG0002385/OG0002396/OG0002427/OG0002428/OG0002565/OG0002620/OG0002621/OG0002665/OG0002666/OG0002667/OG0002668/OG0002677/OG0002795/OG0002796/OG0002974/OG0002985/OG0003002/OG0003027/OG0003035/OG0003866/OG0004013/OG0004016/OG0004051/OG0004298/OG0004299/OG0004320/OG0004323/OG0004559/OG0004564/OG0004834	32	BP
	GO:0009636	response to toxic substance	29/605	131/4382	0.00560869	0.308931	0.308931	OG0001940/OG0002596/OG0002601/OG0002602/OG0002622/OG0002623/OG0002624/OG0002625/OG0002691/OG0002697/OG0002701/OG0002839/OG0002938/OG0002940/OG0002961/OG0002973/OG0003055/OG0003064/OG0003177/OG0003413/OG0003670/OG0003674/OG0003699/OG0003887/OG0004048/OG0004306/OG0004324/OG0004567/OG0004586	29	BP
	GO:0019867	outer membrane	16/605	60/4382	0.00591509	0.308931	0.308931	OG0001951/OG0002019/OG0002102/OG0002181/OG0002417/OG0002791/OG0002814/OG0002942/OG0003010/OG0003214/OG0003215/OG0003685/OG0003857/OG0003858/OG0004036/OG0004037	16	CC
	GO:0016675	oxidoreductase activity, acting on a heme group of donors	9/605	26/4382	0.00600209	0.308931	0.308931	OG0002005/OG0002185/OG0002375/OG0002644/OG0003254/OG0003667/OG0003885/OG0004020/OG0004833	9	MF
	GO:0030551	cyclic nucleotide binding	6/605	14/4382	0.0075774	0.348959	0.348959	OG0002424/OG0002425/OG0002441/OG0002584/OG0002797/OG0003210	6	MF
	GO:0035438	cyclic-di-GMP binding	6/605	14/4382	0.0075774	0.348959	0.348959	OG0002424/OG0002425/OG0002441/OG0002584/OG0002797/OG0003210	6	MF
	GO:0015976	carbon utilization	6/605	15/4382	0.0111808	0.457266	0.457266	OG0001951/OG0002019/OG0002102/OG0002733/OG0003214/OG0003215	6	BP
	GO:0042221	response to chemical	45/605	235/4382	0.0117992	0.457266	0.457266	OG0001940/OG0002095/OG0002214/OG0002424/OG0002425/OG0002579/OG0002580/OG0002596/OG0002600/OG0002601/OG0002602/OG0002609/OG0002622/OG0002623/OG0002624/OG0002625/OG0002691/OG0002697/OG0002701/OG0002733/OG0002839/OG0002938/OG0002940/OG0002960/OG0002961/OG0002973/OG0003008/OG0003055/OG0003064/OG0003177/OG0003262/OG0003263/OG0003413/OG0003670/OG0003674/OG0003685/OG0003699/OG0003887/OG0004036/OG0004037…	45	BP
	GO:0016301	kinase activity	35/605	174/4382	0.0120196	0.457266	0.457266	OG0002193/OG0002595/OG0002614/OG0002615/OG0002618/OG0002649/OG0002739/OG0002775/OG0002776/OG0002799/OG0002800/OG0002937/OG0002962/OG0002975/OG0002981/OG0003060/OG0003196/OG0003197/OG0003198/OG0003200/OG0003402/OG0003411/OG0003431/OG0003438/OG0003454/OG0003696/OG0003701/OG0003860/OG0004022/OG0004135/OG0004137/OG0004271/OG0004554/OG0004582/OG0004583	35	MF
	GO:0015562	efflux transmembrane transporter activity	8/605	26/4382	0.0200443	0.730781	0.730781	OG0002095/OG0002376/OG0002656/OG0002959/OG0003007/OG0003010/OG0003857/OG0003858	8	MF
	GO:0055085	transmembrane transport	70/605	405/4382	0.0221459	0.764635	0.764635	OG0002005/OG0002073/OG0002095/OG0002185/OG0002218/OG0002219/OG0002376/OG0002426/OG0002576/OG0002577/OG0002578/OG0002583/OG0002604/OG0002614/OG0002622/OG0002623/OG0002624/OG0002625/OG0002644/OG0002647/OG0002648/OG0002656/OG0002691/OG0002697/OG0002701/OG0002783/OG0002793/OG0002804/OG0002945/OG0002959/OG0002960/OG0002961/OG0002993/OG0003007/OG0003008/OG0003010/OG0003038/OG0003041/OG0003222/OG0003252…	70	BP
	GO:0030313	cell envelope	25/605	121/4382	0.0227206	0.764635	0.764635	OG0001893/OG0001951/OG0002019/OG0002102/OG0002181/OG0002417/OG0002729/OG0002749/OG0002750/OG0002791/OG0002930/OG0002942/OG0002960/OG0003010/OG0003214/OG0003215/OG0003246/OG0003247/OG0003262/OG0003263/OG0003440/OG0003457/OG0003685/OG0004036/OG0004037	25	CC
	GO:0006928	movement of cell or subcellular component	5/605	13/4382	0.0244412	0.779482	0.779482	OG0002581/OG0002619/OG0003420/OG0003421/OG0003864	5	BP
	GO:0009279	cell outer membrane	13/605	53/4382	0.0249434	0.779482	0.779482	OG0001951/OG0002019/OG0002102/OG0002181/OG0002417/OG0002791/OG0002942/OG0003010/OG0003214/OG0003215/OG0003685/OG0004036/OG0004037	13	CC
	GO:0044265	cellular macromolecule catabolic process	15/605	65/4382	0.0284119	0.857255	0.857255	OG0001951/OG0002019/OG0002102/OG0002181/OG0002417/OG0002655/OG0002683/OG0002709/OG0002942/OG0002969/OG0003003/OG0003004/OG0003214/OG0003215/OG0003457	15	BP
	GO:0031975	envelope	25/605	124/4382	0.0300431	0.876258	0.876258	OG0001893/OG0001951/OG0002019/OG0002102/OG0002181/OG0002417/OG0002729/OG0002749/OG0002750/OG0002791/OG0002930/OG0002942/OG0002960/OG0003010/OG0003214/OG0003215/OG0003246/OG0003247/OG0003262/OG0003263/OG0003440/OG0003457/OG0003685/OG0004036/OG0004037	25	CC
	GO:0016661	oxidoreductase activity, acting on other nitrogenous compounds as donors	8/605	28/4382	0.0310902	0.877545	0.877545	OG0002005/OG0002185/OG0002413/OG0002776/OG0002844/OG0003261/OG0003431/OG0004020	8	MF
	GO:0006308	DNA catabolic process	5/605	14/4382	0.0338099	0.919659	0.919659	OG0001951/OG0002019/OG0002102/OG0003214/OG0003215	5	BP
	GO:0016310	phosphorylation	37/605	200/4382	0.0346843	0.919659	0.919659	OG0002017/OG0002193/OG0002595/OG0002614/OG0002615/OG0002618/OG0002649/OG0002739/OG0002763/OG0002775/OG0002776/OG0002799/OG0002800/OG0002937/OG0002962/OG0002975/OG0002981/OG0003060/OG0003196/OG0003197/OG0003198/OG0003200/OG0003402/OG0003411/OG0003431/OG0003438/OG0003454/OG0003696/OG0003701/OG0003860/OG0004022/OG0004135/OG0004137/OG0004271/OG0004554/OG0004582/OG0004583	37	BP
	GO:0016835	carbon-oxygen lyase activity	15/605	67/4382	0.036493	0.92368	0.92368	OG0002181/OG0002409/OG0002417/OG0002705/OG0002707/OG0002708/OG0002710/OG0002711/OG0002733/OG0002747/OG0002942/OG0002981/OG0004022/OG0004169/OG0004584	15	MF
	GO:0016436	rRNA (uridine) methyltransferase activity	4/605	10/4382	0.0380028	0.92368	0.92368	OG0003409/OG0003410/OG0004167/OG0004566	4	MF
	GO:0022829	wide pore channel activity	4/605	10/4382	0.0380028	0.92368	0.92368	OG0002959/OG0003685/OG0003857/OG0003858	4	MF
	GO:0008324	cation transmembrane transporter activity	29/605	152/4382	0.0402367	0.947634	0.947634	OG0002005/OG0002185/OG0002375/OG0002426/OG0002583/OG0002601/OG0002602/OG0002614/OG0002644/OG0002691/OG0002697/OG0002701/OG0002783/OG0002945/OG0002961/OG0003222/OG0003252/OG0003254/OG0003394/OG0003447/OG0003659/OG0003667/OG0003880/OG0003885/OG0004019/OG0004020/OG0004169/OG0004584/OG0004833	29	MF
	GO:0005506	iron ion binding	12/605	51/4382	0.0411544	0.947634	0.947634	OG0002413/OG0002639/OG0002657/OG0002658/OG0002844/OG0003066/OG0003067/OG0003261/OG0003409/OG0003410/OG0004167/OG0004566	12	MF
	GO:0015267	channel activity	12/605	52/4382	0.0470711	0.953014	0.953014	OG0002576/OG0002577/OG0002578/OG0002783/OG0002959/OG0003659/OG0003685/OG0003855/OG0003857/OG0003858/OG0004036/OG0004037	12	MF
	GO:0022803	passive transmembrane transporter activity	12/605	52/4382	0.0470711	0.953014	0.953014	OG0002576/OG0002577/OG0002578/OG0002783/OG0002959/OG0003659/OG0003685/OG0003855/OG0003857/OG0003858/OG0004036/OG0004037	12	MF
	GO:0022890	inorganic cation transmembrane transporter activity	23/605	117/4382	0.0470871	0.953014	0.953014	OG0002005/OG0002185/OG0002375/OG0002426/OG0002583/OG0002601/OG0002602/OG0002644/OG0002783/OG0002945/OG0003222/OG0003252/OG0003254/OG0003394/OG0003659/OG0003667/OG0003880/OG0003885/OG0004019/OG0004020/OG0004169/OG0004584/OG0004833	23	MF
	GO:0006066	alcohol metabolic process	7/605	25/4382	0.0472038	0.953014	0.953014	OG0002579/OG0002580/OG0002747/OG0002759/OG0004266/OG0004270/OG0004557	7	BP
	GO:0016799	hydrolase activity, hydrolyzing N-glycosyl compounds	6/605	20/4382	0.0474018	0.953014	0.953014	OG0002372/OG0002373/OG0002409/OG0002705/OG0002734/OG0002735	6	MF
Clade2	GO:0004803	transposase activity	75/693	323/4382	0.000193695	0.0872809	0.0872809	OG0001786/OG0003844/OG0004118/OG0004262/OG0004420/OG0004469/OG0004490/OG0004530/OG0004681/OG0004688/OG0004691/OG0004729/OG0004746/OG0004762/OG0004770/OG0004772/OG0004778/OG0004798/OG0004807/OG0005008/OG0005022/OG0005034/OG0005065/OG0005102/OG0005172/OG0005189/OG0005205/OG0005206/OG0005261/OG0005542/OG0005543/OG0005544/OG0005548/OG0005567/OG0005571/OG0005576/OG0005586/OG0005609/OG0005628/OG0005671…	75	MF
	GO:0006313	transposition, DNA-mediated	75/693	326/4382	0.000263605	0.0872809	0.0872809	OG0001786/OG0003844/OG0004118/OG0004262/OG0004420/OG0004469/OG0004490/OG0004530/OG0004681/OG0004688/OG0004691/OG0004729/OG0004746/OG0004762/OG0004770/OG0004772/OG0004778/OG0004798/OG0004807/OG0005008/OG0005022/OG0005034/OG0005065/OG0005102/OG0005172/OG0005189/OG0005205/OG0005206/OG0005261/OG0005542/OG0005543/OG0005544/OG0005548/OG0005567/OG0005571/OG0005576/OG0005586/OG0005609/OG0005628/OG0005671…	75	BP
	GO:0032196	transposition	75/693	329/4382	0.000355764	0.0872809	0.0872809	OG0001786/OG0003844/OG0004118/OG0004262/OG0004420/OG0004469/OG0004490/OG0004530/OG0004681/OG0004688/OG0004691/OG0004729/OG0004746/OG0004762/OG0004770/OG0004772/OG0004778/OG0004798/OG0004807/OG0005008/OG0005022/OG0005034/OG0005065/OG0005102/OG0005172/OG0005189/OG0005205/OG0005206/OG0005261/OG0005542/OG0005543/OG0005544/OG0005548/OG0005567/OG0005571/OG0005576/OG0005586/OG0005609/OG0005628/OG0005671…	75	BP
	GO:0098655	cation transmembrane transport	41/693	161/4382	0.000880515	0.155635	0.155635	OG0004385/OG0004386/OG0004442/OG0004445/OG0004446/OG0004473/OG0004474/OG0004475/OG0004478/OG0004479/OG0004510/OG0004525/OG0004662/OG0004700/OG0004731/OG0004739/OG0004755/OG0004995/OG0004996/OG0004997/OG0005157/OG0005209/OG0005241/OG0005242/OG0005720/OG0005721/OG0005722/OG0005724/OG0005725/OG0005839/OG0005875/OG0005894/OG0005895/OG0005897/OG0005898/OG0005899/OG0005900/OG0005945/OG0006062/OG0006101…	41	BP
	GO:0016757	transferase activity, transferring glycosyl groups	34/693	130/4382	0.00145982	0.155635	0.155635	OG0004125/OG0004236/OG0004435/OG0004457/OG0004482/OG0004483/OG0004484/OG0004538/OG0004690/OG0004695/OG0004723/OG0004730/OG0004766/OG0004812/OG0005075/OG0005077/OG0005144/OG0005178/OG0005183/OG0005244/OG0005638/OG0005650/OG0005651/OG0005655/OG0005662/OG0005743/OG0005790/OG0005795/OG0005813/OG0005873/OG0005915/OG0005917/OG0005976/OG0006128	34	MF
	GO:0042910	xenobiotic transmembrane transporter activity	15/693	43/4382	0.0016368	0.155635	0.155635	OG0004421/OG0004473/OG0004474/OG0004755/OG0005157/OG0005241/OG0005242/OG0005722/OG0005724/OG0005725/OG0005807/OG0005945/OG0006046/OG0006047/OG0006049	15	MF
	GO:0009636	response to toxic substance	34/693	131/4382	0.00168211	0.155635	0.155635	OG0004437/OG0004473/OG0004474/OG0004510/OG0004755/OG0004799/OG0005006/OG0005018/OG0005086/OG0005157/OG0005161/OG0005207/OG0005241/OG0005242/OG0005245/OG0005584/OG0005640/OG0005643/OG0005652/OG0005720/OG0005721/OG0005722/OG0005724/OG0005725/OG0005807/OG0005808/OG0005867/OG0005877/OG0005930/OG0005945/OG0006046/OG0006047/OG0006049/OG0006067	34	BP
	GO:0006310	DNA recombination	92/693	440/4382	0.00169169	0.155635	0.155635	OG0001786/OG0003844/OG0004118/OG0004262/OG0004420/OG0004469/OG0004490/OG0004495/OG0004496/OG0004497/OG0004530/OG0004677/OG0004681/OG0004688/OG0004691/OG0004729/OG0004739/OG0004746/OG0004762/OG0004770/OG0004772/OG0004778/OG0004798/OG0004807/OG0004837/OG0004838/OG0005008/OG0005022/OG0005034/OG0005041/OG0005065/OG0005095/OG0005102/OG0005172/OG0005189/OG0005205/OG0005206/OG0005261/OG0005542/OG0005543…	92	BP
	GO:0055085	transmembrane transport	84/693	405/4382	0.0034403	0.28134	0.28134	OG0004385/OG0004386/OG0004404/OG0004405/OG0004421/OG0004442/OG0004445/OG0004446/OG0004458/OG0004470/OG0004471/OG0004473/OG0004474/OG0004475/OG0004478/OG0004479/OG0004510/OG0004511/OG0004525/OG0004545/OG0004546/OG0004662/OG0004700/OG0004731/OG0004735/OG0004736/OG0004737/OG0004739/OG0004755/OG0004995/OG0004996/OG0004997/OG0005018/OG0005156/OG0005157/OG0005192/OG0005209/OG0005241/OG0005242/OG0005245…	84	BP
	GO:0043570	maintenance of DNA repeat elements	10/693	26/4382	0.00435672	0.291504	0.291504	OG0004238/OG0004499/OG0005170/OG0005186/OG0005187/OG0005760/OG0005909/OG0005911/OG0006060/OG0006130	10	BP
	GO:0043571	maintenance of CRISPR repeat elements	10/693	26/4382	0.00435672	0.291504	0.291504	OG0004238/OG0004499/OG0005170/OG0005186/OG0005187/OG0005760/OG0005909/OG0005911/OG0006060/OG0006130	10	BP
	GO:0140097	catalytic activity, acting on DNA	95/693	474/4382	0.00548813	0.294783	0.294783	OG0001786/OG0003844/OG0004118/OG0004250/OG0004262/OG0004389/OG0004420/OG0004469/OG0004490/OG0004530/OG0004534/OG0004668/OG0004681/OG0004688/OG0004691/OG0004729/OG0004746/OG0004761/OG0004762/OG0004770/OG0004772/OG0004778/OG0004798/OG0004807/OG0005008/OG0005022/OG0005034/OG0005065/OG0005098/OG0005102/OG0005131/OG0005133/OG0005172/OG0005186/OG0005189/OG0005205/OG0005206/OG0005261/OG0005540/OG0005542…	95	MF
	GO:0006546	glycine catabolic process	6/693	12/4382	0.0060078	0.294783	0.294783	OG0004795/OG0004796/OG0004797/OG0005941/OG0005942/OG0006045	6	BP
	GO:0009071	serine family amino acid catabolic process	6/693	12/4382	0.0060078	0.294783	0.294783	OG0004795/OG0004796/OG0004797/OG0005941/OG0005942/OG0006045	6	BP
	GO:0019464	glycine decarboxylation via glycine cleavage system	6/693	12/4382	0.0060078	0.294783	0.294783	OG0004795/OG0004796/OG0004797/OG0005941/OG0005942/OG0006045	6	BP
	GO:0042135	neurotransmitter catabolic process	6/693	13/4382	0.00968555	0.445535	0.445535	OG0004795/OG0004796/OG0004797/OG0005941/OG0005942/OG0006045	6	BP
	GO:0016638	oxidoreductase activity, acting on the CH-NH2 group of donors	8/693	21/4382	0.0112455	0.467065	0.467065	OG0004456/OG0004795/OG0004796/OG0004797/OG0005624/OG0005941/OG0005942/OG0006045	8	MF
	GO:0008324	cation transmembrane transporter activity	35/693	152/4382	0.0114228	0.467065	0.467065	OG0004385/OG0004386/OG0004442/OG0004473/OG0004474/OG0004475/OG0004478/OG0004479/OG0004525/OG0004662/OG0004700/OG0004731/OG0004739/OG0004755/OG0004995/OG0005033/OG0005157/OG0005209/OG0005241/OG0005242/OG0005722/OG0005724/OG0005725/OG0005839/OG0005875/OG0005894/OG0005895/OG0005897/OG0005898/OG0005899/OG0005900/OG0005945/OG0006062/OG0006101/OG0006102	35	MF
	GO:0006544	glycine metabolic process	6/693	14/4382	0.0147222	0.57029	0.57029	OG0004795/OG0004796/OG0004797/OG0005941/OG0005942/OG0006045	6	BP
	GO:0006952	defense response	15/693	54/4382	0.017317	0.637264	0.637264	OG0004499/OG0004500/OG0004668/OG0005186/OG0005661/OG0005665/OG0005666/OG0005773/OG0005774/OG0005909/OG0005911/OG0005925/OG0005929/OG0006129/OG0006130	15	BP
	GO:0034220	ion transmembrane transport	42/693	196/4382	0.0205262	0.682389	0.682389	OG0004385/OG0004386/OG0004442/OG0004445/OG0004446/OG0004473/OG0004474/OG0004475/OG0004478/OG0004479/OG0004510/OG0004525/OG0004662/OG0004700/OG0004731/OG0004739/OG0004755/OG0004995/OG0004996/OG0004997/OG0005157/OG0005209/OG0005241/OG0005242/OG0005659/OG0005720/OG0005721/OG0005722/OG0005724/OG0005725/OG0005839/OG0005875/OG0005894/OG0005895/OG0005897/OG0005898/OG0005899/OG0005900/OG0005945/OG0006062…	42	BP
	GO:0001505	regulation of neurotransmitter levels	6/693	15/4382	0.0213246	0.682389	0.682389	OG0004795/OG0004796/OG0004797/OG0005941/OG0005942/OG0006045	6	BP
	GO:0042133	neurotransmitter metabolic process	6/693	15/4382	0.0213246	0.682389	0.682389	OG0004795/OG0004796/OG0004797/OG0005941/OG0005942/OG0006045	6	BP
	GO:0022857	transmembrane transporter activity	70/693	355/4382	0.0234736	0.719856	0.719856	OG0004385/OG0004386/OG0004421/OG0004442/OG0004473/OG0004474/OG0004475/OG0004478/OG0004479/OG0004510/OG0004511/OG0004525/OG0004662/OG0004700/OG0004731/OG0004737/OG0004739/OG0004755/OG0004995/OG0005018/OG0005033/OG0005156/OG0005157/OG0005192/OG0005209/OG0005241/OG0005242/OG0005245/OG0005269/OG0005613/OG0005639/OG0005659/OG0005674/OG0005702/OG0005703/OG0005704/OG0005718/OG0005719/OG0005720/OG0005721…	70	MF
	GO:0006812	cation transport	42/693	199/4382	0.0260936	0.768196	0.768196	OG0004257/OG0004385/OG0004386/OG0004442/OG0004445/OG0004446/OG0004473/OG0004474/OG0004475/OG0004478/OG0004479/OG0004510/OG0004525/OG0004662/OG0004700/OG0004731/OG0004739/OG0004755/OG0004995/OG0004996/OG0004997/OG0005157/OG0005209/OG0005241/OG0005242/OG0005720/OG0005721/OG0005722/OG0005724/OG0005725/OG0005839/OG0005875/OG0005894/OG0005895/OG0005897/OG0005898/OG0005899/OG0005900/OG0005945/OG0006062…	42	BP
	GO:0005215	transporter activity	72/693	369/4382	0.0271951	0.769831	0.769831	OG0004385/OG0004386/OG0004404/OG0004405/OG0004421/OG0004442/OG0004473/OG0004474/OG0004475/OG0004478/OG0004479/OG0004510/OG0004511/OG0004525/OG0004662/OG0004700/OG0004731/OG0004737/OG0004739/OG0004755/OG0004995/OG0005018/OG0005033/OG0005156/OG0005157/OG0005192/OG0005209/OG0005241/OG0005242/OG0005245/OG0005269/OG0005613/OG0005639/OG0005659/OG0005674/OG0005702/OG0005703/OG0005704/OG0005718/OG0005719…	72	MF
	GO:0006304	DNA modification	19/693	78/4382	0.0317282	0.864887	0.864887	OG0004668/OG0005098/OG0005099/OG0005131/OG0005133/OG0005248/OG0005661/OG0005665/OG0005666/OG0005773/OG0005774/OG0005778/OG0005805/OG0005925/OG0005929/OG0005935/OG0005936/OG0005937/OG0005963	19	BP
	GO:0042592	homeostatic process	16/693	64/4382	0.037243	0.978959	0.978959	OG0004377/OG0004440/OG0004441/OG0004442/OG0004458/OG0004510/OG0004735/OG0004736/OG0004841/OG0005011/OG0005101/OG0005720/OG0005721/OG0005894/OG0005895/OG0005897	16	BP
	GO:0043414	macromolecule methylation	23/693	102/4382	0.0447101	1	1	OG0004687/OG0005067/OG0005098/OG0005123/OG0005131/OG0005133/OG0005248/OG0005252/OG0005268/OG0005285/OG0005621/OG0005763/OG0005805/OG0005830/OG0005893/OG0005935/OG0005936/OG0005937/OG0005952/OG0005963/OG0006041/OG0006042/OG0006111	23	BP
	GO:0042221	response to chemical	47/693	235/4382	0.046111	1	1	OG0004437/OG0004473/OG0004474/OG0004510/OG0004755/OG0004772/OG0004799/OG0005006/OG0005018/OG0005076/OG0005086/OG0005156/OG0005157/OG0005161/OG0005207/OG0005241/OG0005242/OG0005245/OG0005269/OG0005584/OG0005640/OG0005643/OG0005652/OG0005659/OG0005702/OG0005703/OG0005704/OG0005720/OG0005721/OG0005722/OG0005724/OG0005725/OG0005745/OG0005746/OG0005807/OG0005808/OG0005841/OG0005842/OG0005844/OG0005867…	47	BP
	GO:0009615	response to virus	7/693	22/4382	0.0469883	1	1	OG0004499/OG0004500/OG0005186/OG0005909/OG0005911/OG0006129/OG0006130	7	BP
	GO:0051607	defense response to virus	7/693	22/4382	0.0469883	1	1	OG0004499/OG0004500/OG0005186/OG0005909/OG0005911/OG0006129/OG0006130	7	BP
	GO:0098542	defense response to other organism	7/693	22/4382	0.0469883	1	1	OG0004499/OG0004500/OG0005186/OG0005909/OG0005911/OG0006129/OG0006130	7	BP
	GO:0019725	cellular homeostasis	12/693	46/4382	0.0494611	1	1	OG0004377/OG0004440/OG0004441/OG0004458/OG0004510/OG0004735/OG0004736/OG0004841/OG0005011/OG0005101/OG0005720/OG0005721	12	BP
Clade3	GO:0009243	O antigen biosynthetic process	6/432	13/4382	0.000832349	0.29049	0.28037	OG0003291/OG0003349/OG0003603/OG0003604/OG0003740/OG0004090	6	BP
	GO:0046402	O antigen metabolic process	6/432	13/4382	0.000832349	0.29049	0.28037	OG0003291/OG0003349/OG0003603/OG0003604/OG0003740/OG0004090	6	BP
	GO:0098662	inorganic cation transmembrane transport	23/432	126/4382	0.00239748	0.368116	0.355292	OG0003295/OG0003311/OG0003313/OG0003314/OG0003520/OG0003581/OG0003584/OG0003606/OG0003623/OG0003703/OG0003704/OG0003705/OG0003745/OG0003761/OG0003808/OG0003809/OG0003824/OG0003949/OG0003973/OG0004225/OG0004353/OG0004579/OG0004647	23	BP
	GO:0043570	maintenance of DNA repeat elements	8/432	26/4382	0.00263694	0.368116	0.355292	OG0003150/OG0003151/OG0003152/OG0003354/OG0003536/OG0003607/OG0003766/OG0003906	8	BP
	GO:0043571	maintenance of CRISPR repeat elements	8/432	26/4382	0.00263694	0.368116	0.355292	OG0003150/OG0003151/OG0003152/OG0003354/OG0003536/OG0003607/OG0003766/OG0003906	8	BP
	GO:0030031	cell projection assembly	5/432	12/4382	0.00400739	0.405628	0.391497	OG0002535/OG0003367/OG0003637/OG0003638/OG0004215	5	BP
	GO:0046873	metal ion transmembrane transporter activity	13/432	59/4382	0.0040679	0.405628	0.391497	OG0003158/OG0003295/OG0003311/OG0003313/OG0003314/OG0003520/OG0003580/OG0003581/OG0003584/OG0003606/OG0003745/OG0003761/OG0004225	13	MF
	GO:0030030	cell projection organization	5/432	13/4382	0.00599179	0.452793	0.437019	OG0002535/OG0003367/OG0003637/OG0003638/OG0004215	5	BP
	GO:0008324	cation transmembrane transporter activity	25/432	152/4382	0.00664528	0.452793	0.437019	OG0002886/OG0003158/OG0003295/OG0003311/OG0003313/OG0003314/OG0003520/OG0003580/OG0003581/OG0003584/OG0003606/OG0003623/OG0003703/OG0003704/OG0003705/OG0003706/OG0003745/OG0003761/OG0003808/OG0003809/OG0003824/OG0003973/OG0004225/OG0004353/OG0004647	25	MF
	GO:0098655	cation transmembrane transport	26/432	161/4382	0.00727026	0.452793	0.437019	OG0002886/OG0003158/OG0003295/OG0003311/OG0003313/OG0003314/OG0003520/OG0003581/OG0003584/OG0003606/OG0003623/OG0003703/OG0003704/OG0003705/OG0003706/OG0003745/OG0003761/OG0003808/OG0003809/OG0003824/OG0003949/OG0003973/OG0004225/OG0004353/OG0004579/OG0004647	26	BP
	GO:0022890	inorganic cation transmembrane transporter activity	20/432	117/4382	0.00952602	0.452793	0.437019	OG0003158/OG0003295/OG0003311/OG0003313/OG0003314/OG0003520/OG0003580/OG0003581/OG0003584/OG0003606/OG0003623/OG0003745/OG0003761/OG0003808/OG0003809/OG0003824/OG0003973/OG0004225/OG0004353/OG0004647	20	MF
	GO:0098660	inorganic ion transmembrane transport	23/432	141/4382	0.00998763	0.452793	0.437019	OG0003295/OG0003311/OG0003313/OG0003314/OG0003520/OG0003581/OG0003584/OG0003606/OG0003623/OG0003703/OG0003704/OG0003705/OG0003745/OG0003761/OG0003808/OG0003809/OG0003824/OG0003949/OG0003973/OG0004225/OG0004353/OG0004579/OG0004647	23	BP
	GO:0006812	cation transport	30/432	199/4382	0.0109991	0.452793	0.437019	OG0002886/OG0003158/OG0003295/OG0003311/OG0003313/OG0003314/OG0003520/OG0003580/OG0003581/OG0003584/OG0003606/OG0003623/OG0003703/OG0003704/OG0003705/OG0003706/OG0003745/OG0003761/OG0003808/OG0003809/OG0003824/OG0003949/OG0003973/OG0003974/OG0004225/OG0004353/OG0004356/OG0004579/OG0004647/OG0004649	30	BP
	GO:0015077	monovalent inorganic cation transmembrane transporter activity	17/432	97/4382	0.0127375	0.452793	0.437019	OG0003295/OG0003311/OG0003313/OG0003314/OG0003520/OG0003584/OG0003606/OG0003623/OG0003745/OG0003761/OG0003808/OG0003809/OG0003824/OG0003973/OG0004225/OG0004353/OG0004647	17	MF
	GO:0015672	monovalent inorganic cation transport	22/432	136/4382	0.012762	0.452793	0.437019	OG0002886/OG0003295/OG0003311/OG0003313/OG0003314/OG0003520/OG0003606/OG0003623/OG0003745/OG0003761/OG0003808/OG0003809/OG0003824/OG0003949/OG0003973/OG0003974/OG0004225/OG0004353/OG0004356/OG0004579/OG0004647/OG0004649	22	BP
	GO:0016407	acetyltransferase activity	6/432	21/4382	0.0132984	0.452793	0.437019	OG0003556/OG0003557/OG0003558/OG0003820/OG0004105/OG0004203	6	MF
	GO:0006310	DNA recombination	57/432	440/4382	0.0157203	0.452793	0.437019	OG0000044/OG0001822/OG0002263/OG0002329/OG0002353/OG0002531/OG0003102/OG0003140/OG0003305/OG0003312/OG0003325/OG0003471/OG0003487/OG0003496/OG0003497/OG0003499/OG0003502/OG0003513/OG0003518/OG0003523/OG0003528/OG0003539/OG0003573/OG0003588/OG0003616/OG0003624/OG0003717/OG0003735/OG0003742/OG0003746/OG0003781/OG0003783/OG0003811/OG0003819/OG0003933/OG0003945/OG0003964/OG0003967/OG0003982/OG0004063…	57	BP
	GO:0015079	potassium ion transmembrane transporter activity	5/432	16/4382	0.0158638	0.452793	0.437019	OG0003295/OG0003520/OG0003584/OG0003745/OG0003761	5	MF
	GO:0016840	carbon-nitrogen lyase activity	5/432	16/4382	0.0158638	0.452793	0.437019	OG0003712/OG0003713/OG0003755/OG0004076/OG0004580	5	MF
	GO:0009615	response to virus	6/432	22/4382	0.0168042	0.452793	0.437019	OG0003150/OG0003353/OG0003354/OG0003356/OG0003611/OG0003612	6	BP
	GO:0051607	defense response to virus	6/432	22/4382	0.0168042	0.452793	0.437019	OG0003150/OG0003353/OG0003354/OG0003356/OG0003611/OG0003612	6	BP
	GO:0098542	defense response to other organism	6/432	22/4382	0.0168042	0.452793	0.437019	OG0003150/OG0003353/OG0003354/OG0003356/OG0003611/OG0003612	6	BP
	GO:0008519	ammonium transmembrane transporter activity	4/432	11/4382	0.0175149	0.452793	0.437019	OG0003703/OG0003704/OG0003705/OG0003706	4	MF
	GO:0009405	pathogenesis	4/432	11/4382	0.0175149	0.452793	0.437019	OG0003349/OG0003603/OG0003604/OG0004090	4	BP
	GO:0015696	ammonium transport	4/432	11/4382	0.0175149	0.452793	0.437019	OG0003703/OG0003704/OG0003705/OG0003706	4	BP
	GO:0072488	ammonium transmembrane transport	4/432	11/4382	0.0175149	0.452793	0.437019	OG0003703/OG0003704/OG0003705/OG0003706	4	BP
	GO:0098609	cell-cell adhesion	4/432	11/4382	0.0175149	0.452793	0.437019	OG0002867/OG0003112/OG0003626/OG0004084	4	BP
	GO:0030001	metal ion transport	18/432	110/4382	0.020671	0.492886	0.475715	OG0002886/OG0003295/OG0003311/OG0003313/OG0003314/OG0003520/OG0003580/OG0003581/OG0003584/OG0003606/OG0003745/OG0003761/OG0003808/OG0003974/OG0004225/OG0004353/OG0004356/OG0004649	18	BP
	GO:0015075	ion transmembrane transporter activity	27/432	185/4382	0.0228672	0.492886	0.475715	OG0002886/OG0003158/OG0003295/OG0003311/OG0003313/OG0003314/OG0003362/OG0003520/OG0003580/OG0003581/OG0003584/OG0003606/OG0003623/OG0003703/OG0003704/OG0003705/OG0003706/OG0003745/OG0003761/OG0003808/OG0003809/OG0003824/OG0003973/OG0004197/OG0004225/OG0004353/OG0004647	27	MF
	GO:0006813	potassium ion transport	7/432	30/4382	0.0236522	0.492886	0.475715	OG0002886/OG0003295/OG0003520/OG0003745/OG0003761/OG0003808/OG0004353	7	BP
	GO:0005436	sodium:phosphate symporter activity	4/432	12/4382	0.0242687	0.492886	0.475715	OG0003311/OG0003313/OG0003314/OG0003606	4	MF
	GO:0044341	sodium-dependent phosphate transport	4/432	12/4382	0.0242687	0.492886	0.475715	OG0003311/OG0003313/OG0003314/OG0003606	4	BP
	GO:0055067	monovalent inorganic cation homeostasis	4/432	12/4382	0.0242687	0.492886	0.475715	OG0003703/OG0003704/OG0003705/OG0004225	4	BP
	GO:0071805	potassium ion transmembrane transport	4/432	12/4382	0.0242687	0.492886	0.475715	OG0003295/OG0003520/OG0003745/OG0003761	4	BP
	GO:0006313	transposition, DNA-mediated	43/432	326/4382	0.025943	0.492886	0.475715	OG0000044/OG0001822/OG0002263/OG0002329/OG0002353/OG0003102/OG0003140/OG0003305/OG0003312/OG0003325/OG0003471/OG0003487/OG0003496/OG0003497/OG0003499/OG0003502/OG0003523/OG0003528/OG0003539/OG0003573/OG0003588/OG0003616/OG0003624/OG0003717/OG0003783/OG0003811/OG0003933/OG0003945/OG0003964/OG0003967/OG0003982/OG0004063/OG0004064/OG0004069/OG0004088/OG0004144/OG0004148/OG0004196/OG0004209/OG0004290…	43	BP
	GO:0047705	bilirubin oxidase activity	5/432	18/4382	0.0264024	0.492886	0.475715	OG0003152/OG0003536/OG0003607/OG0003737/OG0003766	5	MF
	GO:0034220	ion transmembrane transport	28/432	196/4382	0.026784	0.492886	0.475715	OG0002886/OG0003158/OG0003295/OG0003311/OG0003313/OG0003314/OG0003362/OG0003520/OG0003581/OG0003584/OG0003606/OG0003623/OG0003703/OG0003704/OG0003705/OG0003706/OG0003745/OG0003761/OG0003808/OG0003809/OG0003824/OG0003949/OG0003973/OG0004197/OG0004225/OG0004353/OG0004579/OG0004647	28	BP
	GO:0015318	inorganic molecular entity transmembrane transporter activity	23/432	154/4382	0.0268333	0.492886	0.475715	OG0003158/OG0003295/OG0003311/OG0003313/OG0003314/OG0003362/OG0003520/OG0003580/OG0003581/OG0003582/OG0003584/OG0003606/OG0003623/OG0003745/OG0003761/OG0003808/OG0003809/OG0003824/OG0003973/OG0004197/OG0004225/OG0004353/OG0004647	23	MF
	GO:0002252	immune effector process	7/432	31/4382	0.0280482	0.501017	0.483563	OG0003150/OG0003353/OG0003354/OG0003356/OG0003611/OG0003612/OG0003709	7	BP
	GO:0048878	chemical homeostasis	8/432	38/4382	0.0289175	0.501017	0.483563	OG0002862/OG0003158/OG0003584/OG0003703/OG0003704/OG0003705/OG0003719/OG0004225	8	BP
	GO:0032196	transposition	43/432	329/4382	0.0297963	0.501017	0.483563	OG0000044/OG0001822/OG0002263/OG0002329/OG0002353/OG0003102/OG0003140/OG0003305/OG0003312/OG0003325/OG0003471/OG0003487/OG0003496/OG0003497/OG0003499/OG0003502/OG0003523/OG0003528/OG0003539/OG0003573/OG0003588/OG0003616/OG0003624/OG0003717/OG0003783/OG0003811/OG0003933/OG0003945/OG0003964/OG0003967/OG0003982/OG0004063/OG0004064/OG0004069/OG0004088/OG0004144/OG0004148/OG0004196/OG0004209/OG0004290…	43	BP
	GO:0016634	oxidoreductase activity, acting on the CH-CH group of donors, oxygen as acceptor	6/432	25/4382	0.0309961	0.501017	0.483563	OG0003152/OG0003536/OG0003607/OG0003737/OG0003766/OG0004638	6	MF
	GO:0005267	potassium channel activity	4/432	13/4382	0.0323917	0.501017	0.483563	OG0003295/OG0003520/OG0003745/OG0003761	4	MF
	GO:0015114	phosphate ion transmembrane transporter activity	4/432	13/4382	0.0323917	0.501017	0.483563	OG0003311/OG0003313/OG0003314/OG0003606	4	MF
	GO:0016868	intramolecular transferase activity, phosphotransferases	4/432	13/4382	0.0323917	0.501017	0.483563	OG0003349/OG0003603/OG0003604/OG0004090	4	MF
	GO:0009274	peptidoglycan-based cell wall	5/432	19/4382	0.0330183	0.501017	0.483563	OG0003291/OG0003740/OG0003802/OG0003803/OG0003963	5	CC
	GO:0004803	transposase activity	42/432	323/4382	0.0340053	0.505015	0.487422	OG0001822/OG0002263/OG0002329/OG0002353/OG0003102/OG0003140/OG0003305/OG0003312/OG0003325/OG0003471/OG0003487/OG0003496/OG0003497/OG0003499/OG0003502/OG0003523/OG0003528/OG0003539/OG0003573/OG0003588/OG0003616/OG0003624/OG0003717/OG0003783/OG0003811/OG0003933/OG0003945/OG0003964/OG0003967/OG0003982/OG0004063/OG0004064/OG0004069/OG0004088/OG0004144/OG0004148/OG0004196/OG0004209/OG0004290/OG0004367…	42	MF
	GO:0006952	defense response	10/432	54/4382	0.0356429	0.518306	0.500251	OG0003150/OG0003353/OG0003354/OG0003356/OG0003611/OG0003612/OG0003630/OG0003915/OG0004087/OG0004355	10	BP
	GO:0007155	cell adhesion	5/432	20/4382	0.0405783	0.544353	0.525389	OG0002867/OG0003112/OG0003626/OG0003977/OG0004084	5	BP
	GO:0035725	sodium ion transmembrane transport	5/432	20/4382	0.0405783	0.544353	0.525389	OG0003311/OG0003313/OG0003314/OG0003606/OG0004225	5	BP
	GO:0009244	lipopolysaccharide core region biosynthetic process	4/432	14/4382	0.0419172	0.544353	0.525389	OG0003349/OG0003603/OG0003604/OG0004090	4	BP
	GO:0022836	gated channel activity	4/432	14/4382	0.0419172	0.544353	0.525389	OG0003295/OG0003362/OG0003520/OG0003761	4	MF
	GO:0046401	lipopolysaccharide core region metabolic process	4/432	14/4382	0.0419172	0.544353	0.525389	OG0003349/OG0003603/OG0003604/OG0004090	4	BP
	GO:0009607	response to biotic stimulus	6/432	27/4382	0.043838	0.544353	0.525389	OG0003150/OG0003353/OG0003354/OG0003356/OG0003611/OG0003612	6	BP
	GO:0043207	response to external biotic stimulus	6/432	27/4382	0.043838	0.544353	0.525389	OG0003150/OG0003353/OG0003354/OG0003356/OG0003611/OG0003612	6	BP
	GO:0051707	response to other organism	6/432	27/4382	0.043838	0.544353	0.525389	OG0003150/OG0003353/OG0003354/OG0003356/OG0003611/OG0003612	6	BP
	GO:0002376	immune system process	7/432	34/4382	0.0444529	0.544353	0.525389	OG0003150/OG0003353/OG0003354/OG0003356/OG0003611/OG0003612/OG0003709	7	BP
	GO:0035556	intracellular signal transduction	13/432	80/4382	0.0474216	0.570694	0.550813	OG0002895/OG0003335/OG0003489/OG0003506/OG0003576/OG0003703/OG0003704/OG0003705/OG0003706/OG0003727/OG0003728/OG0003952/OG0004083	13	BP

## Sheet: Table S7
Supplementary Table 7 Number of environmental-related orthologs in each genome and their percentage in each clade
Gene Name	Ortholog ID	Percentage of orthologous genes present in each clade			Number of orthologous genes in each genome
		Clade 1	Clade 2	Clade 3	C1.1	C1.2	C1.3	C1.4	C1.5	C1.6	C1.7	C1.8	C1.9	C1.10	C1.11	C1.12	C1.13	C2.1	C2.2	C2.3	C2.4	C2.5	C3.1	C3.2	C3.3	C3.4	C3.5	C3.6	C3.7	C3.8	C3.9	C3.10
merR	OG0002600	1	0	0	1	1	1	1	1	1	1	1	1	1	1	1	1	0	0	0	0	0	0	0	0	0	0	0	0	0	0	0
merT	OG0002601	1	0	0	1	1	1	1	1	1	1	1	1	1	1	1	1	0	0	0	0	0	0	0	0	0	0	0	0	0	0	0
merP	OG0002602	1	0	0	1	1	1	1	1	1	1	1	1	1	1	1	1	0	0	0	0	0	0	0	0	0	0	0	0	0	0	0
merC	OG0002603	1	0	0	1	1	1	1	1	1	1	1	1	1	1	1	1	0	0	0	0	0	0	0	0	0	0	0	0	0	0	0
cusC	OG0001037	1	1	0.9	1	1	1	1	1	1	1	1	1	1	1	1	1	1	1	1	1	1	1	1	1	2	1	0	1	1	1	1
cusB	OG0000719	1	1	0.9	1	1	1	1	1	1	1	1	1	1	1	1	1	1	1	1	1	1	1	1	1	3	1	0	1	1	1	1
cusA	OG0000549	1	1	0.9	1	1	1	1	1	1	2	1	1	1	1	1	1	1	1	1	1	1	1	1	1	3	1	0	1	1	1	1
cusC	OG0002959	0.923077	0	0	1	1	1	1	1	0	1	1	1	1	1	1	1	0	0	0	0	0	0	0	0	0	0	0	0	0	0	0
cusB	OG0002960	0.923077	0	0	1	1	1	1	1	1	1	1	1	1	0	1	1	0	0	0	0	0	0	0	0	0	0	0	0	0	0	0
cusA	OG0002961	0.923077	0	0	1	1	1	1	1	1	1	1	1	1	0	1	1	0	0	0	0	0	0	0	0	0	0	0	0	0	0	0
cusC	OG0004511	0	1	0	0	0	0	0	0	0	0	0	0	0	0	0	0	1	1	1	1	1	0	0	0	0	0	0	0	0	0	0
cusB	OG0004510	0	1	0	0	0	0	0	0	0	0	0	0	0	0	0	0	1	1	1	1	1	0	0	0	0	0	0	0	0	0	0
cusA	OG0005945	0	0.4	0	0	0	0	0	0	0	0	0	0	0	0	0	0	1	1	0	0	0	0	0	0	0	0	0	0	0	0	0
copA	OG0000663	0.923077	1	1	1	1	2	1	1	1	1	1	2	1	1	1	0	1	1	1	1	1	1	1	1	1	1	1	1	1	1	1
copA	OG0002350	0	1	1	0	0	0	0	0	0	0	0	0	0	0	0	0	1	1	1	1	1	1	1	1	1	1	1	1	1	1	1
copA	OG0003158	0	0	1	0	0	0	0	0	0	0	0	0	0	0	0	0	0	0	0	0	0	1	1	1	1	1	1	1	3	1	1
copA	OG0004442	0	1	0	0	0	0	0	0	0	0	0	0	0	0	0	0	1	1	1	1	1	0	0	0	0	0	0	0	0	0	0
cueO	OG0001271	1	1	1	1	1	1	1	1	1	1	1	1	1	1	1	1	1	1	1	1	1	1	1	1	1	1	1	1	1	1	1
moxA	OG0000239	1	1	1	1	1	1	3	1	1	1	1	1	1	1	1	1	1	1	1	1	1	1	1	1	1	1	1	1	1	2	2
moxA	OG0000763	1	1	1	1	1	1	1	1	1	2	1	1	1	1	1	1	1	1	1	1	1	1	1	1	1	1	1	1	1	1	1
arsC	OG0000515	1	1	1	1	1	1	1	1	1	1	1	1	1	3	1	1	1	1	1	1	1	1	1	1	1	1	1	1	1	1	1
gapdh	OG0000578	1	1	1	1	1	1	1	1	1	1	1	1	1	1	1	1	1	1	3	1	1	1	1	1	1	1	1	1	1	1	1
arsJ	OG0000577	1	1	1	1	1	1	1	1	1	1	1	1	1	1	1	1	1	1	3	1	1	1	1	1	1	1	1	1	1	1	1
nhaG	OG0001703	0.846154	0.4	0.9	1	1	1	1	1	1	1	1	0	1	0	2	1	1	1	0	0	0	1	1	1	1	1	1	0	1	1	1
gcvT	OG0002099	0.923077	0.8	0	1	0	1	1	1	1	1	1	1	1	1	1	1	1	1	1	0	1	0	0	0	0	0	0	0	0	0	0
narK	OG0000771	1	1	1	1	1	1	1	1	1	1	1	1	1	1	1	1	1	1	1	1	1	1	1	1	1	2	1	1	1	1	1
narG	OG0000770	1	1	1	1	1	1	1	1	1	1	1	1	1	1	1	1	1	1	1	1	1	1	1	1	1	2	1	1	1	1	1
narH	OG0000769	1	1	1	1	1	1	1	1	1	1	1	1	1	1	1	1	1	1	1	1	1	1	1	1	1	2	1	1	1	1	1
narJ	OG0000768	1	1	1	1	1	1	1	1	1	1	1	1	1	1	1	1	1	1	1	1	1	1	1	1	1	2	1	1	1	1	1
narI	OG0000767	1	1	1	1	1	1	1	1	1	1	1	1	1	1	1	1	1	1	1	1	1	1	1	1	1	2	1	1	1	1	1
nirB	OG0000747	1	0.8	0.8	1	1	1	2	1	1	1	1	1	1	1	2	1	2	2	1	0	1	1	1	1	1	1	1	1	1	0	0
nirD	OG0000746	1	0.8	0.8	1	1	1	2	1	1	1	1	1	1	1	2	1	2	2	1	0	1	1	1	1	1	1	1	1	1	0	0
nirK	OG0001653	1	0.2	1	1	1	1	1	1	1	1	1	1	1	1	1	1	0	0	1	0	0	1	1	1	1	1	1	1	1	1	1
nirS	OG0002474	0	1	0.9	0	0	0	0	0	0	0	0	0	0	0	0	0	1	1	1	1	1	1	1	1	1	1	1	0	1	1	1
norB	OG0003283	0	0.4	0.9	0	0	0	0	0	0	0	0	0	0	0	0	0	1	1	0	0	0	1	1	1	1	1	0	1	1	1	1
pckA	OG0002522	0	0.2	0.9	0	0	0	0	0	0	0	0	0	0	0	0	0	0	0	1	0	0	1	1	1	1	1	1	0	1	1	1

## Sheet: Table S8
Supplementary Table 8 Summary of transposase in the core genes and clade-specific genes of the assembled genomes
Clades	Bin	MAG			Core gene			Clade specific gene
		Total number	Number of transposase	Percentage of transposase (%)	Total number	Number of transposase	Percentage of transposase (%)	Total number	Number of transposase	Percentage of transposase (%)
Clade 1	C1.1	2923	253	8.65549	1299	35	2.69438	915	131	14.3169
	C1.2	2927	255	8.71199	1299	35	2.69438	901	129	14.3174
	C1.3	2922	259	8.86379	1297	35	2.69854	906	136	15.011
	C1.4	2877	256	8.89816	1292	34	2.63158	867	119	13.7255
	C1.5	2800	233	8.32143	1299	35	2.69438	844	122	14.455
	C1.6	2700	227	8.40741	1285	35	2.72374	788	112	14.2132
	C1.7	2808	250	8.90313	1294	34	2.62751	829	123	14.8372
	C1.8	2427	196	8.07581	1254	35	2.79107	682	92	13.4897
	C1.9	2611	216	8.27269	1278	35	2.73865	750	97	12.9333
	C1.10	2365	204	8.62579	1211	34	2.8076	636	90	14.1509
	C1.11	2621	216	8.24113	1282	35	2.73011	767	104	13.5593
	C1.12	2783	236	8.48006	1287	35	2.7195	809	106	13.1026
	C1.13	2513	189	7.52089	1257	34	2.70485	700	88	12.5714
	Average			8.46±0.11			2.71±0.01			13.90±0.21
Clade 2	C2.1	3566	325	9.11385	1294	35	2.70479	964	146	15.1452
	C2.2	3525	316	8.96454	1294	35	2.70479	958	144	15.0313
	C2.3	2616	167	6.38379	1275	35	2.7451	434	48	11.0599
	C2.4	2177	124	5.69591	1202	30	2.49584	336	29	8.63095
	C2.5	2638	177	6.70963	1266	32	2.52765	434	42	9.67742
	Average			7.37±0.70			2.64±0.05			11.91±1.35
Clade 3	C3.1	2965	228	7.68971	1286	35	2.72162	553	84	15.1899
	C3.2	3122	245	7.84753	1298	35	2.69646	575	88	15.3043
	C3.3	3036	228	7.50988	1296	35	2.70062	554	84	15.1625
	C3.4	2953	225	7.61937	1291	34	2.63362	535	78	14.5794
	C3.5	2807	200	7.12504	1286	35	2.72162	442	65	14.7059
	C3.6	2818	201	7.13272	1283	34	2.65004	454	65	14.3172
	C3.7	2749	200	7.27537	1268	34	2.68139	470	68	14.4681
	C3.8	3051	231	7.57129	1288	34	2.63975	561	85	15.1515
	C3.9	3111	276	8.87175	1279	34	2.65833	574	96	16.7247
	C3.10	3069	259	8.43923	1292	35	2.70898	552	87	15.7609
	Average			7.71±0.18			2.68±0.01			15.14±0.23

## Sheet: Table S9
Supplementary Table 9 Summary of plasmids assembled from PacBio sequencing libraries.
PacBio Library	Sequencing Method	Plasmid Number	Circular Plasmid Number	Total Length	Average Length	N50
IN_8	CCS	66	9	1688167	25578	32601
IN_9	CCS	93	3	2465253	26508	36593
IN_10	CCS	55	3	1355011	24637	31314
FR_12	CCS	171	5	3902233	22820	34658
FR_13	CCS	167	8	3431957	20551	30776

## Sheet: Table S10
Supplementary Table 10 COG and KEGG functional annotation of the non-redundant plasmid genes.
GeneName_rename	Hits	COG	COG_catagory	Defination	Symbol	KEGG annotation
plasmid_FR_12_00003	AEG14382_1	COG3436	X	Transposase		K07484,transposase;
plasmid_FR_12_00004	WP_013755313_1	COG3436	X	Transposase		NA
plasmid_FR_12_00008	WP_099325779_1	COG3436	X	Transposase		K07484,transposase;
plasmid_FR_12_00014	WP_015768269_1	COG2206	T	HD-GYP domain, c-di-GMP phosphodiesterase class II (or its inactivated variant)	HDGYP	NA
plasmid_FR_12_00015	NA	NA	NA	NA	NA	K07481,transposase, IS5 family;
plasmid_FR_12_00016	WP_036772490_1	COG3677	X	Transposase InsA	InsA	NA
plasmid_FR_12_00021	WP_088619232_1	COG3316	X	Transposase (or an inactivated derivative), DDE domain	Rve	K07498,putative transposase;
plasmid_FR_12_00023	WP_105885050_1	COG0732	V	Restriction endonuclease S subunit	HsdS	K01154,type I restriction enzyme, S subunit [EC:3.1.21.3];
plasmid_FR_12_00033	WP_088619232_1	COG3316	X	Transposase (or an inactivated derivative), DDE domain	Rve	K07498,putative transposase;
plasmid_FR_12_00036	WP_125124233_1	COG1943	X	REP element-mobilizing transposase RayT	RAYT	K07491,REP-associated tyrosine transposase;
plasmid_FR_12_00039	WP_015903398_1	COG4938	R	Predicted ATPase		NA
plasmid_FR_12_00041	WP_083883160_1	COG3436	X	Transposase		K07484,transposase;
plasmid_FR_12_00042	WP_014705939_1	COG3436	X	Transposase		K07484,transposase;
plasmid_FR_12_00045	NA	NA	NA	NA	NA	K07495,putative transposase;
plasmid_FR_12_00055	WP_088619236_1	COG3316	X	Transposase (or an inactivated derivative), DDE domain	Rve	K07498,putative transposase;
plasmid_FR_12_00058	WP_003616345_1	COG3316	X	Transposase (or an inactivated derivative), DDE domain	Rve	K07498,putative transposase;
plasmid_FR_12_00064	WP_088619232_1	COG3316	X	Transposase (or an inactivated derivative), DDE domain	Rve	K07498,putative transposase;
plasmid_FR_12_00068	WP_003616345_1	COG3316	X	Transposase (or an inactivated derivative), DDE domain	Rve	K07498,putative transposase;
plasmid_FR_12_00074	WP_003616345_1	COG3316	X	Transposase (or an inactivated derivative), DDE domain	Rve	K07498,putative transposase;
plasmid_FR_12_00076	WP_051418970_1	COG3316	X	Transposase (or an inactivated derivative), DDE domain	Rve	NA
plasmid_FR_12_00077	NP_600185_1	COG3316	X	Transposase (or an inactivated derivative), DDE domain	Rve	K18320,transposase, IS6 family;
plasmid_FR_12_00083	WP_014147191_1	COG3464	X	Transposase		K07485,transposase;
plasmid_FR_12_00090	WP_075794672_1	COG3316	X	Transposase (or an inactivated derivative), DDE domain	Rve	K07498,putative transposase;
plasmid_FR_12_00096	WP_014147138_1	COG0040	E	ATP phosphoribosyltransferase	HisG	K00765,ATP phosphoribosyltransferase [EC:2.4.2.17];
plasmid_FR_12_00097	WP_088619211_1	COG0766	M	UDP-N-acetylglucosamine enolpyruvyl transferase	MurA	K00790,UDP-N-acetylglucosamine 1-carboxyvinyltransferase [EC:2.5.1.7];
plasmid_FR_12_00098	WP_014147140_1	COG3113	M	Binding protein subunit MlaB of the ABC-type intermembrane phospholipid transporter Mla, contains STAS domain	MlaB	K07122,phospholipid transport system transporter-binding protein;
plasmid_FR_12_00099	WP_119629550_1	COG1463	M	Periplasmic subunit MlaD of the ABC-type intermembrane phospholipid transporter Mla	MlaD	K02067,phospholipid/cholesterol/gamma-HCH transport system substrate-binding protein;
plasmid_FR_12_00100	WP_013817412_1	COG0767	M	Permease subunit MlaE of the ABC-type intermembrane phospholipid transporter Mla	MlaE	K02066,phospholipid/cholesterol/gamma-HCH transport system permease protein;
plasmid_FR_12_00101	WP_013817413_1	COG1127	M	ATPase subunit MlaF of the ABC-type intermembrane phospholipid transporter Mla	MlaF	K02065,phospholipid/cholesterol/gamma-HCH transport system ATP-binding protein;
plasmid_FR_12_00102	NA	NA	NA	NA	NA	K07481,transposase, IS5 family;
plasmid_FR_12_00104	WP_088619232_1	COG3316	X	Transposase (or an inactivated derivative), DDE domain	Rve	K07498,putative transposase;
plasmid_FR_12_00105	WP_003616345_1	COG3316	X	Transposase (or an inactivated derivative), DDE domain	Rve	K07498,putative transposase;
plasmid_FR_12_00112	WP_088920365_1	COG0069	E	Glutamate synthase domain 2	GltB2	NA
plasmid_FR_12_00122	WP_013818102_1	COG2771	K	DNA-binding transcriptional regulator, CsgD family	CsgD	NA
plasmid_FR_12_00130	WP_014147577_1	COG3464	X	Transposase		K07485,transposase;
plasmid_FR_12_00131	NA	NA	NA	NA	NA	K07495,putative transposase;
plasmid_FR_12_00149	NA	NA	NA	NA	NA	K07126,uncharacterized protein;
plasmid_FR_12_00158	WP_014150241_1	COG2132	DPM	Multicopper oxidase with three cupredoxin domains (includes cell division protein FtsP and spore coat protein CotA)	SufI	NA
plasmid_FR_12_00159	WP_014149108_1	COG0115	EH	Branched-chain amino acid aminotransferase/4-amino-4-deoxychorismate lyase	IlvE	K00826,branched-chain amino acid aminotransferase [EC:2.6.1.42];
plasmid_FR_12_00164	WP_013719402_1	COG3415	V	CRISPR-associated protein Csa3, CARF domain	Csa3	NA
plasmid_FR_12_00168	WP_014150350_1	COG2217	P	Cation-transporting P-type ATPase	ZntA	K17686,P-type Cu+ transporter [EC:7.2.2.8];
plasmid_FR_12_00185	WP_085759344_1	COG3550	T	Serine/threonine protein kinase HipA, toxin component of the HipAB toxin-antitoxin module	HipA	K07154,serine/threonine-protein kinase HipA [EC:2.7.11.1];
plasmid_FR_12_00187	WP_046061430_1	COG2518	O	Protein-L-isoaspartate O-methyltransferase	Pcm	K00573,protein-L-isoaspartate(D-aspartate) O-methyltransferase [EC:2.1.1.77];
plasmid_FR_12_00188	WP_088620448_1	COG0496	L	Broad specificity polyphosphatase and 5'/3'-nucleotidase SurE	SurE	K03787,5'/3'-nucleotidase [EC:3.1.3.5 3.1.3.6];
plasmid_FR_12_00189	WP_014147951_1	COG2840	L	DNA-nicking endonuclease, Smr domain	SmrA	NA
plasmid_FR_12_00190	WP_014147950_1	COG1968	I	Undecaprenyl pyrophosphate phosphatase	UppP	K06153,undecaprenyl-diphosphatase [EC:3.6.1.27];
plasmid_FR_12_00199	WP_100277998_1	COG1283	P	Na+/phosphate symporter	NptA	K03324,phosphate:Na+ symporter;
plasmid_FR_12_00200	WP_011980810_1	COG1283	P	Na+/phosphate symporter	NptA	K03324,phosphate:Na+ symporter;
plasmid_FR_12_00201	WP_011711926_1	COG1283	P	Na+/phosphate symporter	NptA	K03324,phosphate:Na+ symporter;
plasmid_FR_12_00202	WP_013718493_1	COG3415	V	CRISPR-associated protein Csa3, CARF domain	Csa3	NA
plasmid_FR_12_00205	WP_025434848_1	COG3436	X	Transposase		K07484,transposase;
plasmid_FR_12_00217	WP_014148355_1	COG0061	H	NAD kinase	NadK	K00858,NAD+ kinase [EC:2.7.1.23];
plasmid_FR_12_00223	WP_013755313_1	COG3436	X	Transposase		NA
plasmid_FR_12_00224	AEG14382_1	COG3436	X	Transposase		K07484,transposase;
plasmid_FR_12_00228	WP_085983704_1	COG1941	C	Coenzyme F420-reducing hydrogenase, gamma subunit	FrhG	K18007,NAD-reducing hydrogenase small subunit [EC:1.12.1.2];
plasmid_FR_12_00229	WP_088617709_1	COG3259	C	Coenzyme F420-reducing hydrogenase, alpha subunit	FrhA	K00436,NAD-reducing hydrogenase large subunit [EC:1.12.1.2];
plasmid_FR_12_00235	WP_088619236_1	COG3316	X	Transposase (or an inactivated derivative), DDE domain	Rve	K07498,putative transposase;
plasmid_FR_12_00239	WP_046061710_1	COG2002	KV	Bifunctional DNA-binding transcriptional regulator of stationary/sporulation/toxin gene expression and antitoxin component of the YhaV-PrlF toxin-antitoxin module	AbrB	K19156,antitoxin PrlF;
plasmid_FR_12_00243	WP_011694462_1	COG1484	L	DNA replication protein DnaC	DnaC	NA
plasmid_FR_12_00244	WP_100920143_1	COG4584	X	Transposase		NA
plasmid_FR_12_00253	WP_013389234_1	COG2128	P	Alkylhydroperoxidase family enzyme, contains CxxC motif	YciW	NA
plasmid_FR_12_00255	WP_015829807_1	COG1225	O	Peroxiredoxin	Bcp	K03564,thioredoxin-dependent peroxiredoxin [EC:1.11.1.24];
plasmid_FR_12_00256	WP_014148066_1	COG0303	H	Molybdopterin Mo-transferase (molybdopterin biosynthesis)	MoeA	K03750,molybdopterin molybdotransferase [EC:2.10.1.1];
plasmid_FR_12_00257	WP_014148067_1	COG1763	H	Molybdopterin-guanine dinucleotide biosynthesis protein	MobB	K03753,molybdopterin-guanine dinucleotide biosynthesis adapter protein;
plasmid_FR_12_00259	WP_014148497_1	COG0084	N	3'->5' ssDNA/RNA exonuclease TatD	TatD	K03424,TatD DNase family protein [EC:3.1.21.-];
plasmid_FR_12_00271	WP_013164379_1	COG3549	V	Plasmid maintenance system killer protein	HigB	K07334,toxin HigB-1;
plasmid_FR_12_00272	WP_014809860_1	COG3093	V	Plasmid maintenance system antidote protein VapI, contains XRE-type HTH domain	VapI	K21498,antitoxin HigA-1;
plasmid_FR_12_00275	WP_013719402_1	COG3415	V	CRISPR-associated protein Csa3, CARF domain	Csa3	NA
plasmid_FR_12_00277	WP_014706138_1	COG2944	K	DNA-binding transcriptional regulator YiaG, XRE-type HTH domain	YiaG	K07726,putative transcriptional regulator;
plasmid_FR_12_00293	WP_013420414_1	COG3177	K	Fic family protein		K04095,cell filamentation protein, protein adenylyltransferase [EC:2.7.7.108];
plasmid_FR_12_00295	WP_068206161_1	COG3177	K	Fic family protein		K04095,cell filamentation protein, protein adenylyltransferase [EC:2.7.7.108];
plasmid_FR_12_00296	WP_051418970_1	COG3316	X	Transposase (or an inactivated derivative), DDE domain	Rve	NA
plasmid_FR_12_00302	WP_014147577_1	COG3464	X	Transposase		K07485,transposase;
plasmid_FR_12_00308	WP_125327941_1	COG5534	X	Plasmid replication initiator protein	RepA	NA
plasmid_FR_12_00322	AEG14382_1	COG3436	X	Transposase		K07484,transposase;
plasmid_FR_12_00325	WP_089416610_1	COG1961	L	Site-specific DNA recombinase SpoIVCA/DNA invertase PinE	SpoIVCA	NA
plasmid_FR_12_00327	WP_076350487_1	COG1192	DN	ParA-like ATPase involved in chromosome/plasmid partitioning or cellulose biosynthesis protein BcsQ	ParA	NA
plasmid_FR_12_00335	WP_038557449_1	COG1943	X	REP element-mobilizing transposase RayT	RAYT	K07491,REP-associated tyrosine transposase;
plasmid_FR_12_00339	WP_046061020_1	COG2026	V	mRNA-degrading endonuclease RelE, toxin component of the RelBE toxin-antitoxin system	RelE	K06218,mRNA interferase RelE/StbE;
plasmid_FR_12_00340	WP_046861490_1	COG4974	L	Site-specific recombinase XerD	XerD	K04763,integrase/recombinase XerD;
plasmid_FR_12_00341	WP_015774428_1	COG2161	V	Antitoxin component YafN of the YafNO toxin-antitoxin module, PHD/YefM family	StbD	K18923,antitoxin StbD;
plasmid_FR_12_00342	WP_015879891_1	COG2161	V	Antitoxin component YafN of the YafNO toxin-antitoxin module, PHD/YefM family	StbD	K18923,antitoxin StbD;
plasmid_FR_12_00349	WP_020931913_1	COG0513	L	Superfamily II DNA and RNA helicase	SrmB	K05591,ATP-dependent RNA helicase DbpA [EC:3.6.4.13];
plasmid_FR_12_00360	WP_013718493_1	COG3415	V	CRISPR-associated protein Csa3, CARF domain	Csa3	NA
plasmid_FR_12_00361	WP_088619232_1	COG3316	X	Transposase (or an inactivated derivative), DDE domain	Rve	NA
plasmid_FR_12_00367	WP_005321096_1	COG1961	L	Site-specific DNA recombinase SpoIVCA/DNA invertase PinE	SpoIVCA	NA
plasmid_FR_12_00371	WP_083883160_1	COG3436	X	Transposase		K07484,transposase;
plasmid_FR_12_00374	WP_013321970_1	COG1396	K	Transcriptional regulator, contains XRE-family HTH domain	HipB	NA
plasmid_FR_12_00378	WP_088619232_1	COG3316	X	Transposase (or an inactivated derivative), DDE domain	Rve	K07498,putative transposase;
plasmid_FR_12_00386	WP_106013108_1	COG2189	L	Adenine specific DNA methylase Mod	Mod	K07316,adenine-specific DNA-methyltransferase [EC:2.1.1.72];
plasmid_FR_12_00388	WP_096551830_1	COG3436	X	Transposase		NA
plasmid_FR_12_00392	WP_011831389_1	COG4974	L	Site-specific recombinase XerD	XerD	K04763,integrase/recombinase XerD;
plasmid_FR_12_00398	WP_019706001_1	COG2826	X	Transposase and inactivated derivatives, IS30 family	Tra8	K07482,transposase, IS30 family;
plasmid_FR_12_00399	WP_011770152_1	COG2826	X	Transposase and inactivated derivatives, IS30 family	Tra8	K07482,transposase, IS30 family;
plasmid_FR_12_00400	WP_044615400_1	COG0758	L	Predicted Rossmann fold nucleotide-binding protein DprA/Smf involved in DNA uptake	Smf	K04096,DNA processing protein;
plasmid_FR_12_00401	WP_041590323_1	COG1040	R	DNA utilization protein ComFC/GntX, contains phosphoribosyltransferase domain	ComFC	NA
plasmid_FR_12_00402	WP_088619232_1	COG3316	X	Transposase (or an inactivated derivative), DDE domain	Rve	K07498,putative transposase;
plasmid_FR_12_00409	WP_075096949_1	COG0270	L	DNA-cytosine methylase	Dcm	K00558,DNA (cytosine-5)-methyltransferase 1 [EC:2.1.1.37];
plasmid_FR_12_00411	WP_049831613_1	COG3392	L	Adenine-specific DNA methylase		K07318,adenine-specific DNA-methyltransferase [EC:2.1.1.72];
plasmid_FR_12_00414	WP_046493697_1	COG1192	DN	ParA-like ATPase involved in chromosome/plasmid partitioning or cellulose biosynthesis protein BcsQ	ParA	K03496,chromosome partitioning protein;
plasmid_FR_12_00422	WP_011733804_1	COG1961	L	Site-specific DNA recombinase SpoIVCA/DNA invertase PinE	SpoIVCA	NA
plasmid_FR_12_00425	NA	NA	NA	NA	NA	K07481,transposase, IS5 family;
plasmid_FR_12_00428	WP_085756314_1	COG0845	MV	Multidrug efflux pump subunit AcrA (membrane-fusion protein)	AcrA	K15727,membrane fusion protein, heavy metal efflux system;
plasmid_FR_12_00460	WP_081735805_1	COG3316	X	Transposase (or an inactivated derivative), DDE domain	Rve	NA
plasmid_FR_12_00464	WP_094246465_1	COG3436	X	Transposase		K07484,transposase;
plasmid_FR_12_00467	WP_046010581_1	COG4694	J	Wobble nucleotide-excising tRNase	RloC	NA
plasmid_FR_12_00469	NA	NA	NA	NA	NA	K07484,transposase;
plasmid_FR_12_00472	WP_013135279_1	COG0732	V	Restriction endonuclease S subunit	HsdS	K01154,type I restriction enzyme, S subunit [EC:3.1.21.3];
plasmid_FR_12_00473	WP_003616345_1	COG3316	X	Transposase (or an inactivated derivative), DDE domain	Rve	K07498,putative transposase;
plasmid_FR_12_00474	WP_017824194_1	COG1961	L	Site-specific DNA recombinase SpoIVCA/DNA invertase PinE	SpoIVCA	NA
plasmid_FR_12_00476	WP_081507755_1	COG1192	DN	ParA-like ATPase involved in chromosome/plasmid partitioning or cellulose biosynthesis protein BcsQ	ParA	K03496,chromosome partitioning protein;
plasmid_FR_12_00478	WP_011769563_1	COG2826	X	Transposase and inactivated derivatives, IS30 family	Tra8	K07482,transposase, IS30 family;
plasmid_FR_12_00482	NA	NA	NA	NA	NA	K01154,type I restriction enzyme, S subunit [EC:3.1.21.3];
plasmid_FR_12_00483	WP_013193662_1	COG0286	V	Type I restriction-modification system, DNA methylase subunit	HsdM	K03427,type I restriction enzyme M protein [EC:2.1.1.72];
plasmid_FR_12_00484	WP_083883160_1	COG3436	X	Transposase		K07484,transposase;
plasmid_FR_12_00489	WP_015146111_1	COG4644	X	Transposase and inactivated derivatives, TnpA family		NA
plasmid_FR_12_00491	WP_088618836_1	COG0286	V	Type I restriction-modification system, DNA methylase subunit	HsdM	NA
plasmid_FR_12_00492	WP_014770411_1	COG0286	V	Type I restriction-modification system, DNA methylase subunit	HsdM	NA
plasmid_FR_12_00493	WP_088618836_1	COG0286	V	Type I restriction-modification system, DNA methylase subunit	HsdM	NA
plasmid_FR_12_00496	WP_106874864_1	COG4644	X	Transposase and inactivated derivatives, TnpA family		NA
plasmid_FR_12_00501	WP_100920143_1	COG4584	X	Transposase		NA
plasmid_FR_12_00504	WP_100920143_1	COG4584	X	Transposase		NA
plasmid_FR_12_00509	WP_013445464_1	COG0286	V	Type I restriction-modification system, DNA methylase subunit	HsdM	K03427,type I restriction enzyme M protein [EC:2.1.1.72];
plasmid_FR_12_00511	AEG14382_1	COG3436	X	Transposase		K07484,transposase;
plasmid_FR_12_00513	WP_011714234_1	COG3436	X	Transposase		K07484,transposase;
plasmid_FR_12_00514	WP_041755699_1	COG3436	X	Transposase		NA
plasmid_FR_12_00517	WP_015768417_1	COG5421	X	Transposase		NA
plasmid_FR_12_00518	WP_014957565_1	COG5421	X	Transposase		NA
plasmid_FR_12_00519	WP_011711756_1	COG5421	X	Transposase		NA
plasmid_FR_12_00531	WP_012806062_1	COG4584	X	Transposase		NA
plasmid_FR_12_00554	WP_075939433_1	COG2358	R	TRAP-type uncharacterized transport system, periplasmic component	Imp	K07080,uncharacterized protein;
plasmid_FR_12_00556	WP_012541363_1	COG1961	L	Site-specific DNA recombinase SpoIVCA/DNA invertase PinE	SpoIVCA	NA
plasmid_FR_12_00560	WP_126129405_1	COG4644	X	Transposase and inactivated derivatives, TnpA family		NA
plasmid_FR_12_00562	WP_075998254_1	COG4644	X	Transposase and inactivated derivatives, TnpA family		NA
plasmid_FR_12_00569	WP_088619232_1	COG3316	X	Transposase (or an inactivated derivative), DDE domain	Rve	NA
plasmid_FR_12_00571	WP_063464598_1	COG3514	S	Uncharacterized conserved protein, DUF4415 family		NA
plasmid_FR_12_00572	WP_108435263_1	COG2929	S	Uncharacterized conserved protein, DUF497 family		K09803,uncharacterized protein;
plasmid_FR_12_00573	WP_013651427_1	COG4974	L	Site-specific recombinase XerD	XerD	K04763,integrase/recombinase XerD;
plasmid_FR_12_00574	WP_025439982_1	COG4974	L	Site-specific recombinase XerD	XerD	K04763,integrase/recombinase XerD;
plasmid_FR_12_00579	WP_013718493_1	COG3415	V	CRISPR-associated protein Csa3, CARF domain	Csa3	NA
plasmid_FR_12_00583	WP_014148234_1	COG2944	K	DNA-binding transcriptional regulator YiaG, XRE-type HTH domain	YiaG	K07726,putative transcriptional regulator;
plasmid_FR_12_00589	WP_013719402_1	COG3415	V	CRISPR-associated protein Csa3, CARF domain	Csa3	NA
plasmid_FR_12_00592	WP_083782359_1	COG1662	X	Transposase and inactivated derivatives, IS1 family	InsB	K07480,insertion element IS1 protein InsB;
plasmid_FR_12_00600	WP_046021994_1	COG1943	X	REP element-mobilizing transposase RayT	RAYT	K07491,REP-associated tyrosine transposase;
plasmid_FR_12_00601	WP_102042723_1	COG1943	X	REP element-mobilizing transposase RayT	RAYT	K07491,REP-associated tyrosine transposase;
plasmid_FR_12_00602	WP_013409111_1	COG3177	K	Fic family protein		NA
plasmid_FR_12_00606	WP_013820464_1	COG2885	M	Outer membrane protein OmpA and related peptidoglycan-associated (lipo)proteins	OmpA	K03286,OmpA-OmpF porin, OOP family;
plasmid_FR_12_00609	WP_014147516_1	COG0172	J	Seryl-tRNA synthetase	SerS	K01875,seryl-tRNA synthetase [EC:6.1.1.11];
plasmid_FR_12_00630	WP_083883160_1	COG3436	X	Transposase		K07484,transposase;
plasmid_FR_12_00633	WP_014147191_1	COG3464	X	Transposase		K07485,transposase;
plasmid_FR_12_00634	WP_014147291_1	COG3550	T	Serine/threonine protein kinase HipA, toxin component of the HipAB toxin-antitoxin module	HipA	K07154,serine/threonine-protein kinase HipA [EC:2.7.11.1];
plasmid_FR_12_00644	WP_011320004_1	COG4096	V	Type I site-specific restriction endonuclease, part of a restriction-modification system	HsdR	K01153,type I restriction enzyme, R subunit [EC:3.1.21.3];
plasmid_FR_12_00645	WP_014147191_1	COG3464	X	Transposase		K07485,transposase;
plasmid_FR_12_00648	WP_011770231_1	COG4096	V	Type I site-specific restriction endonuclease, part of a restriction-modification system	HsdR	K01153,type I restriction enzyme, R subunit [EC:3.1.21.3];
plasmid_FR_12_00666	WP_082726497_1	COG3291	S	Uncharacterized conserved protein, PKD repeat domain		NA
plasmid_FR_12_00684	WP_015437686_1	COG5304	K	Predicted DNA binding protein, CopG/RHH family		NA
plasmid_FR_12_00694	WP_003616345_1	COG3316	X	Transposase (or an inactivated derivative), DDE domain	Rve	K07498,putative transposase;
plasmid_FR_12_00696	NA	NA	NA	NA	NA	K19092,toxin ParE1/3/4;
plasmid_FR_12_00697	WP_015179693_1	COG3609	K	Transcriptional regulator, contains Arc/MetJ-type RHH (ribbon-helix-helix) DNA-binding domain	ParD	K07746,antitoxin ParD1/3/4;
plasmid_FR_12_00699	WP_076706297_1	COG3668	X	Plasmid stabilization system protein ParE	ParE	K19092,toxin ParE1/3/4;
plasmid_FR_12_00704	WP_088621426_1	COG3437	T	Response regulator c-di-GMP phosphodiesterase, RpfG family, contains REC and HD-GYP domains	RpfG	NA
plasmid_FR_12_00724	WP_003616345_1	COG3316	X	Transposase (or an inactivated derivative), DDE domain	Rve	K07498,putative transposase;
plasmid_FR_12_00726	NA	NA	NA	NA	NA	K00986,RNA-directed DNA polymerase [EC:2.7.7.49];
plasmid_FR_12_00727	WP_024750089_1	COG3316	X	Transposase (or an inactivated derivative), DDE domain	Rve	K07498,putative transposase;
plasmid_FR_12_00729	WP_012663325_1	COG5421	X	Transposase		NA
plasmid_FR_12_00730	NP_801082_1	COG4748	S	Uncharacterized conserved protein, contains restriction enzyme R protein N terminal (HSDR_N) domain		K07504,predicted type IV restriction endonuclease;
plasmid_FR_12_00732	WP_013420414_1	COG3177	K	Fic family protein		K04095,cell filamentation protein, protein adenylyltransferase [EC:2.7.7.108];
plasmid_FR_12_00735	WP_088619232_1	COG3316	X	Transposase (or an inactivated derivative), DDE domain	Rve	K07498,putative transposase;
plasmid_FR_12_00738	WP_013719402_1	COG3415	V	CRISPR-associated protein Csa3, CARF domain	Csa3	NA
plasmid_FR_12_00740	WP_014148107_1	COG0294	H	Dihydropteroate synthase	FolP	K00796,dihydropteroate synthase [EC:2.5.1.15];
plasmid_FR_12_00754	WP_013718493_1	COG3415	V	CRISPR-associated protein Csa3, CARF domain	Csa3	NA
plasmid_FR_12_00765	AEG14382_1	COG3436	X	Transposase		K07484,transposase;
plasmid_FR_12_00774	WP_076350487_1	COG1192	DN	ParA-like ATPase involved in chromosome/plasmid partitioning or cellulose biosynthesis protein BcsQ	ParA	NA
plasmid_FR_12_00796	WP_013718493_1	COG3415	V	CRISPR-associated protein Csa3, CARF domain	Csa3	NA
plasmid_FR_12_00798	YP_207143_1	COG1192	DN	ParA-like ATPase involved in chromosome/plasmid partitioning or cellulose biosynthesis protein BcsQ	ParA	K03496,chromosome partitioning protein;
plasmid_FR_12_00799	WP_014147697_1	COG1104	E	Cysteine desulfurase/Cysteine sulfinate desulfinase IscS or related enzyme, NifS family	NifS	K04487,cysteine desulfurase [EC:2.8.1.7];
plasmid_FR_12_00800	WP_084675980_1	COG3316	X	Transposase (or an inactivated derivative), DDE domain	Rve	K07498,putative transposase;
plasmid_FR_12_00801	WP_038462951_1	COG3316	X	Transposase (or an inactivated derivative), DDE domain	Rve	K07498,putative transposase;
plasmid_FR_12_00803	WP_013183354_1	COG4644	X	Transposase and inactivated derivatives, TnpA family		NA
plasmid_FR_12_00804	AFY93078_1	COG4644	X	Transposase and inactivated derivatives, TnpA family		NA
plasmid_FR_12_00805	WP_116223385_1	COG4930	O	Predicted ATP-dependent Lon-type protease		K01338,ATP-dependent Lon protease [EC:3.4.21.53];
plasmid_FR_12_00809	NA	NA	NA	NA	NA	K07454,putative restriction endonuclease;
plasmid_FR_12_00812	WP_012783216_1	COG0175	EH	3'-phosphoadenosine 5'-phosphosulfate sulfotransferase (PAPS reductase)/FAD synthetase or related enzyme	CysD	NA
plasmid_FR_12_00813	WP_013177059_1	COG1943	X	REP element-mobilizing transposase RayT	RAYT	K07491,REP-associated tyrosine transposase;
plasmid_FR_12_00817	WP_088621129_1	COG5464	L	Recombination-promoting DNA endonuclease RpnC/YadD	RpnC	NA
plasmid_FR_12_00821	WP_014147191_1	COG3464	X	Transposase		K07485,transposase;
plasmid_FR_12_00830	WP_003616345_1	COG3316	X	Transposase (or an inactivated derivative), DDE domain	Rve	K07498,putative transposase;
plasmid_FR_12_00837	WP_068826194_1	COG2189	L	Adenine specific DNA methylase Mod	Mod	K07316,adenine-specific DNA-methyltransferase [EC:2.1.1.72];
plasmid_FR_12_00838	WP_024267432_1	COG2189	L	Adenine specific DNA methylase Mod	Mod	K07316,adenine-specific DNA-methyltransferase [EC:2.1.1.72];
plasmid_FR_12_00841	WP_077276730_1	COG2189	L	Adenine specific DNA methylase Mod	Mod	K07316,adenine-specific DNA-methyltransferase [EC:2.1.1.72];
plasmid_FR_12_00842	WP_015497218_1	COG3316	X	Transposase (or an inactivated derivative), DDE domain	Rve	NA
plasmid_FR_12_00843	WP_088619232_1	COG3316	X	Transposase (or an inactivated derivative), DDE domain	Rve	K07498,putative transposase;
plasmid_FR_12_00853	WP_088619232_1	COG3316	X	Transposase (or an inactivated derivative), DDE domain	Rve	K07498,putative transposase;
plasmid_FR_12_00864	WP_106874864_1	COG4644	X	Transposase and inactivated derivatives, TnpA family		NA
plasmid_FR_12_00871	WP_051418970_1	COG3316	X	Transposase (or an inactivated derivative), DDE domain	Rve	NA
plasmid_FR_12_00882	WP_088619232_1	COG3316	X	Transposase (or an inactivated derivative), DDE domain	Rve	K07498,putative transposase;
plasmid_FR_12_00886	WP_014147472_1	COG3464	X	Transposase		NA
plasmid_FR_12_00890	WP_066969769_1	COG5534	X	Plasmid replication initiator protein	RepA	NA
plasmid_FR_12_00891	WP_088619232_1	COG3316	X	Transposase (or an inactivated derivative), DDE domain	Rve	K07498,putative transposase;
plasmid_FR_12_00892	WP_012251455_1	COG4694	J	Wobble nucleotide-excising tRNase	RloC	NA
plasmid_FR_12_00893	NP_395219_1	COG4644	X	Transposase and inactivated derivatives, TnpA family		NA
plasmid_FR_12_00894	WP_015146111_1	COG4644	X	Transposase and inactivated derivatives, TnpA family		NA
plasmid_FR_12_00895	WP_088619232_1	COG3316	X	Transposase (or an inactivated derivative), DDE domain	Rve	K07498,putative transposase;
plasmid_FR_12_00896	WP_088619236_1	COG3316	X	Transposase (or an inactivated derivative), DDE domain	Rve	K07498,putative transposase;
plasmid_FR_12_00897	WP_106874864_1	COG4644	X	Transposase and inactivated derivatives, TnpA family		NA
plasmid_FR_12_00899	WP_088620951_1	COG1961	L	Site-specific DNA recombinase SpoIVCA/DNA invertase PinE	SpoIVCA	NA
plasmid_FR_12_00905	WP_011770152_1	COG2826	X	Transposase and inactivated derivatives, IS30 family	Tra8	K07482,transposase, IS30 family;
plasmid_FR_12_00914	WP_044620084_1	COG4974	L	Site-specific recombinase XerD	XerD	K04763,integrase/recombinase XerD;
plasmid_FR_12_00918	NP_799282_1	COG4928	R	Predicted P-loop ATPase, KAP-like		NA
plasmid_FR_12_00922	WP_013719402_1	COG3415	V	CRISPR-associated protein Csa3, CARF domain	Csa3	NA
plasmid_FR_12_00923	WP_088621426_1	COG3437	T	Response regulator c-di-GMP phosphodiesterase, RpfG family, contains REC and HD-GYP domains	RpfG	NA
plasmid_FR_12_00926	WP_088619232_1	COG3316	X	Transposase (or an inactivated derivative), DDE domain	Rve	K07498,putative transposase;
plasmid_FR_12_00936	WP_014133126_1	COG4694	J	Wobble nucleotide-excising tRNase	RloC	NA
plasmid_FR_12_00940	WP_011218109_1	COG3415	V	CRISPR-associated protein Csa3, CARF domain	Csa3	NA
plasmid_FR_12_00940	WP_011218109_1	COG3335	X	Transposase		NA
plasmid_FR_12_00941	WP_127075605_1	COG0433	L	Archaeal DNA helicase HerA or a related bacterial ATPase, contains HAS-barrel and ATPase domains	HerA	NA
plasmid_FR_12_00943	WP_041933005_1	COG0610	V	Type I site-specific restriction-modification system, R (restriction) subunit and related helicases ...		K01153,type I restriction enzyme, R subunit [EC:3.1.21.3];
plasmid_FR_12_00944	WP_053550490_1	COG0610	V	Type I site-specific restriction-modification system, R (restriction) subunit and related helicases ...		K01153,type I restriction enzyme, R subunit [EC:3.1.21.3];
plasmid_FR_12_00950	WP_025798342_1	COG0732	V	Restriction endonuclease S subunit	HsdS	K01154,type I restriction enzyme, S subunit [EC:3.1.21.3];
plasmid_FR_12_00951	WP_006248053_1	COG0732	V	Restriction endonuclease S subunit	HsdS	K01154,type I restriction enzyme, S subunit [EC:3.1.21.3];
plasmid_FR_12_00952	WP_014147577_1	COG3464	X	Transposase		K07485,transposase;
plasmid_FR_12_00955	WP_012729436_1	COG0286	V	Type I restriction-modification system, DNA methylase subunit	HsdM	K03427,type I restriction enzyme M protein [EC:2.1.1.72];
plasmid_FR_12_00956	WP_070077188_1	COG0286	V	Type I restriction-modification system, DNA methylase subunit	HsdM	K03427,type I restriction enzyme M protein [EC:2.1.1.72];
plasmid_FR_12_00957	WP_009520510_1	COG3316	X	Transposase (or an inactivated derivative), DDE domain	Rve	K07498,putative transposase;
plasmid_FR_12_00996	WP_088619232_1	COG3316	X	Transposase (or an inactivated derivative), DDE domain	Rve	NA
plasmid_FR_12_00997	NP_801082_1	COG4748	S	Uncharacterized conserved protein, contains restriction enzyme R protein N terminal (HSDR_N) domain		K07504,predicted type IV restriction endonuclease;
plasmid_FR_12_00999	WP_099325779_1	COG3436	X	Transposase		K07484,transposase;
plasmid_FR_12_01015	WP_106470960_1	COG2189	L	Adenine specific DNA methylase Mod	Mod	NA
plasmid_FR_12_01023	WP_083883160_1	COG3436	X	Transposase		K07484,transposase;
plasmid_FR_12_01026	WP_013755313_1	COG3436	X	Transposase		NA
plasmid_FR_12_01033	WP_011641585_1	COG3436	X	Transposase		K07484,transposase;
plasmid_FR_12_01035	WP_075777694_1	COG3316	X	Transposase (or an inactivated derivative), DDE domain	Rve	K07498,putative transposase;
plasmid_FR_12_01039	WP_088619232_1	COG3316	X	Transposase (or an inactivated derivative), DDE domain	Rve	K07498,putative transposase;
plasmid_FR_12_01055	WP_011112293_1	COG3293	X	Transposase		NA
plasmid_FR_12_01057	WP_014133126_1	COG4694	J	Wobble nucleotide-excising tRNase	RloC	NA
plasmid_FR_12_01060	WP_088619232_1	COG3316	X	Transposase (or an inactivated derivative), DDE domain	Rve	K07498,putative transposase;
plasmid_FR_12_01061	WP_088619232_1	COG3316	X	Transposase (or an inactivated derivative), DDE domain	Rve	K07498,putative transposase;
plasmid_FR_12_01065	WP_119632018_1	COG1662	X	Transposase and inactivated derivatives, IS1 family	InsB	K07480,insertion element IS1 protein InsB;
plasmid_FR_12_01065	WP_119632018_1	COG3677	X	Transposase InsA	InsA	K07480,insertion element IS1 protein InsB;
plasmid_FR_12_01068	WP_088621426_1	COG3437	T	Response regulator c-di-GMP phosphodiesterase, RpfG family, contains REC and HD-GYP domains	RpfG	NA
plasmid_FR_12_01073	WP_014133126_1	COG4694	J	Wobble nucleotide-excising tRNase	RloC	NA
plasmid_FR_12_01097	WP_083782359_1	COG1662	X	Transposase and inactivated derivatives, IS1 family	InsB	K07480,insertion element IS1 protein InsB;
plasmid_FR_12_01101	WP_099832054_1	COG3316	X	Transposase (or an inactivated derivative), DDE domain	Rve	NA
plasmid_FR_12_01102	WP_013718493_1	COG3415	V	CRISPR-associated protein Csa3, CARF domain	Csa3	NA
plasmid_FR_12_01109	WP_045098561_1	COG0863	L	DNA modification methylase	YhdJ	K00571,site-specific DNA-methyltransferase (adenine-specific) [EC:2.1.1.72];
plasmid_FR_12_01110	WP_011745223_1	COG2026	V	mRNA-degrading endonuclease RelE, toxin component of the RelBE toxin-antitoxin system	RelE	K06218,mRNA interferase RelE/StbE;
plasmid_FR_12_01111	WP_038462975_1	COG4710	R	Predicted DNA-binding protein with an HTH domain		K18918,RHH-type transcriptional regulator, rel operon repressor / antitoxin RelB;
plasmid_FR_12_01115	WP_088619232_1	COG3316	X	Transposase (or an inactivated derivative), DDE domain	Rve	K07498,putative transposase;
plasmid_FR_12_01120	WP_088620951_1	COG1961	L	Site-specific DNA recombinase SpoIVCA/DNA invertase PinE	SpoIVCA	NA
plasmid_FR_12_01133	WP_014162467_1	COG0863	L	DNA modification methylase	YhdJ	K00571,site-specific DNA-methyltransferase (adenine-specific) [EC:2.1.1.72];
plasmid_FR_12_01134	AKM83514_1	COG3066	L	DNA mismatch repair protein MutH	MutH	K03573,DNA mismatch repair protein MutH;
plasmid_FR_12_01142	WP_088619232_1	COG3316	X	Transposase (or an inactivated derivative), DDE domain	Rve	K07498,putative transposase;
plasmid_FR_12_01148	WP_013183589_1	COG3415	V	CRISPR-associated protein Csa3, CARF domain	Csa3	NA
plasmid_FR_12_01148	WP_013183589_1	COG3335	X	Transposase		NA
plasmid_FR_12_01154	WP_013755313_1	COG3436	X	Transposase		NA
plasmid_FR_12_01159	WP_014271458_1	COG3587	V	Restriction endonuclease, type III RM system	PM0699	K01156,type III restriction enzyme [EC:3.1.21.5];
plasmid_FR_12_01160	WP_014271457_1	COG2189	L	Adenine specific DNA methylase Mod	Mod	K07316,adenine-specific DNA-methyltransferase [EC:2.1.1.72];
plasmid_FR_12_01161	WP_106874864_1	COG4644	X	Transposase and inactivated derivatives, TnpA family		NA
plasmid_FR_12_01164	NP_830727_1	COG0270	L	DNA-cytosine methylase	Dcm	K00558,DNA (cytosine-5)-methyltransferase 1 [EC:2.1.1.37];
plasmid_FR_12_01167	WP_011770152_1	COG2826	X	Transposase and inactivated derivatives, IS30 family	Tra8	K07482,transposase, IS30 family;
plasmid_FR_12_01168	WP_011831389_1	COG4974	L	Site-specific recombinase XerD	XerD	K04763,integrase/recombinase XerD;
plasmid_FR_12_01170	WP_013719402_1	COG3415	V	CRISPR-associated protein Csa3, CARF domain	Csa3	NA
plasmid_FR_12_01182	WP_075794672_1	COG3316	X	Transposase (or an inactivated derivative), DDE domain	Rve	K07498,putative transposase;
plasmid_FR_12_01189	WP_088618836_1	COG0286	V	Type I restriction-modification system, DNA methylase subunit	HsdM	NA
plasmid_FR_12_01190	WP_003616345_1	COG3316	X	Transposase (or an inactivated derivative), DDE domain	Rve	K07498,putative transposase;
plasmid_FR_12_01205	WP_013554956_1	COG2826	X	Transposase and inactivated derivatives, IS30 family	Tra8	NA
plasmid_FR_12_01207	WP_020932589_1	COG4644	X	Transposase and inactivated derivatives, TnpA family		NA
plasmid_FR_12_01208	AFY93078_1	COG4644	X	Transposase and inactivated derivatives, TnpA family		NA
plasmid_FR_12_01209	WP_011733935_1	COG4644	X	Transposase and inactivated derivatives, TnpA family		NA
plasmid_FR_12_01210	WP_110138107_1	COG2826	X	Transposase and inactivated derivatives, IS30 family	Tra8	NA
plasmid_FR_12_01212	WP_011770152_1	COG2826	X	Transposase and inactivated derivatives, IS30 family	Tra8	K07482,transposase, IS30 family;
plasmid_FR_12_01214	WP_011145223_1	COG2826	X	Transposase and inactivated derivatives, IS30 family	Tra8	K07482,transposase, IS30 family;
plasmid_FR_12_01216	WP_088618141_1	COG3344	X	Retron-type reverse transcriptase	YkfC	K00986,RNA-directed DNA polymerase [EC:2.7.7.49];
plasmid_FR_12_01219	WP_009520510_1	COG3316	X	Transposase (or an inactivated derivative), DDE domain	Rve	K07498,putative transposase;
plasmid_FR_12_01224	WP_011398204_1	COG1403	V	5-methylcytosine-specific restriction endonuclease McrA	McrA	NA
plasmid_FR_12_01225	WP_125124233_1	COG1943	X	REP element-mobilizing transposase RayT	RAYT	K07491,REP-associated tyrosine transposase;
plasmid_FR_12_01233	WP_011043632_1	COG1752	R	Predicted acylesterase/phospholipase RssA, containd patatin domain	RssA	K07001,NTE family protein;
plasmid_FR_12_01239	WP_014133086_1	COG5527	X	Protein involved in initiation of plasmid replication		NA
plasmid_FR_12_01241	WP_068547700_1	COG3549	V	Plasmid maintenance system killer protein	HigB	K07334,toxin HigB-1;
plasmid_FR_12_01242	WP_013753559_1	COG3093	V	Plasmid maintenance system antidote protein VapI, contains XRE-type HTH domain	VapI	K21498,antitoxin HigA-1;
plasmid_FR_12_01243	WP_088619232_1	COG3316	X	Transposase (or an inactivated derivative), DDE domain	Rve	K07498,putative transposase;
plasmid_FR_12_01257	WP_084675980_1	COG3316	X	Transposase (or an inactivated derivative), DDE domain	Rve	K07498,putative transposase;
plasmid_FR_12_01263	WP_014147472_1	COG3464	X	Transposase		K07485,transposase;
plasmid_FR_12_01266	WP_011258442_1	COG3464	X	Transposase		K07485,transposase;
plasmid_FR_12_01272	WP_088619232_1	COG3316	X	Transposase (or an inactivated derivative), DDE domain	Rve	K07498,putative transposase;
plasmid_FR_12_01276	WP_003616345_1	COG3316	X	Transposase (or an inactivated derivative), DDE domain	Rve	K07498,putative transposase;
plasmid_FR_12_01277	WP_012209680_1	COG0286	V	Type I restriction-modification system, DNA methylase subunit	HsdM	K03427,type I restriction enzyme M protein [EC:2.1.1.72];
plasmid_FR_12_01278	WP_045111572_1	COG0286	V	Type I restriction-modification system, DNA methylase subunit	HsdM	K03427,type I restriction enzyme M protein [EC:2.1.1.72];
plasmid_FR_12_01297	WP_045111574_1	COG0610	V	Type I site-specific restriction-modification system, R (restriction) subunit and related helicases ...		NA
plasmid_FR_12_01298	WP_045111575_1	COG1451	R	UTP pyrophosphatase, metal-dependent hydrolase family	YgjP	NA
plasmid_FR_12_01307	WP_088619232_1	COG3316	X	Transposase (or an inactivated derivative), DDE domain	Rve	K07498,putative transposase;
plasmid_FR_12_01309	WP_099325779_1	COG3436	X	Transposase		K07484,transposase;
plasmid_FR_12_01313	WP_013819428_1	COG4226	R	Predicted nuclease of the RNAse H fold, HicB family	HicB	NA
plasmid_FR_12_01315	WP_015009246_1	COG1479	V	DNAse/DNA nickase specific for phosphorothioated or glycosylated phage DNA, GmrSD/DndB/SspE family, contains DUF262 and HNH nuclease domains	GmrSD	NA
plasmid_FR_12_01328	WP_014147191_1	COG3464	X	Transposase		K07485,transposase;
plasmid_FR_12_01329	WP_088618859_1	COG3193	T	Heme-binding protein HbpS, GlcG/HbpS family	GlcG	NA
plasmid_FR_12_01330	WP_013718150_1	COG3464	X	Transposase		K07485,transposase;
plasmid_FR_12_01332	WP_011345054_1	COG3464	X	Transposase		NA
plasmid_FR_12_01338	WP_014810051_1	COG3247	R	Acid resistance membrane protein HdeD, DUF308 family	HdeD	NA
plasmid_FR_12_01345	WP_114983957_1	COG0286	V	Type I restriction-modification system, DNA methylase subunit	HsdM	K03427,type I restriction enzyme M protein [EC:2.1.1.72];
plasmid_FR_12_01348	WP_045929706_1	COG0286	V	Type I restriction-modification system, DNA methylase subunit	HsdM	NA
plasmid_FR_12_01367	WP_114562845_1	COG1192	DN	ParA-like ATPase involved in chromosome/plasmid partitioning or cellulose biosynthesis protein BcsQ	ParA	K03496,chromosome partitioning protein;
plasmid_FR_12_01389	WP_003616345_1	COG3316	X	Transposase (or an inactivated derivative), DDE domain	Rve	K07498,putative transposase;
plasmid_FR_12_01393	WP_088619232_1	COG3316	X	Transposase (or an inactivated derivative), DDE domain	Rve	NA
plasmid_FR_12_01399	WP_012540226_1	COG4694	J	Wobble nucleotide-excising tRNase	RloC	NA
plasmid_FR_12_01401	WP_011711829_1	COG0286	V	Type I restriction-modification system, DNA methylase subunit	HsdM	K03427,type I restriction enzyme M protein [EC:2.1.1.72];
plasmid_FR_12_01403	WP_052695578_1	COG0732	V	Restriction endonuclease S subunit	HsdS	K01154,type I restriction enzyme, S subunit [EC:3.1.21.3];
plasmid_FR_12_01404	WP_015818980_1	COG0610	V	Type I site-specific restriction-modification system, R (restriction) subunit and related helicases ...		K01153,type I restriction enzyme, R subunit [EC:3.1.21.3];
plasmid_FR_12_01423	WP_013719402_1	COG3415	V	CRISPR-associated protein Csa3, CARF domain	Csa3	NA
plasmid_FR_12_01426	WP_119630809_1	COG1662	X	Transposase and inactivated derivatives, IS1 family	InsB	NA
plasmid_FR_12_01426	WP_119630809_1	COG3677	X	Transposase InsA	InsA	NA
plasmid_FR_12_01431	WP_106051300_1	COG3014	S	Uncharacterized conserved protein		K09859,uncharacterized protein;
plasmid_FR_12_01433	WP_025263572_1	COG1943	X	REP element-mobilizing transposase RayT	RAYT	K07491,REP-associated tyrosine transposase;
plasmid_FR_12_01435	WP_051418970_1	COG3316	X	Transposase (or an inactivated derivative), DDE domain	Rve	NA
plasmid_FR_12_01444	NA	NA	NA	NA	NA	K07481,transposase, IS5 family;
plasmid_FR_12_01448	NP_797451_1	COG1061	KL	Superfamily II DNA or RNA helicase	SSL2	NA
plasmid_FR_12_01451	WP_088619232_1	COG3316	X	Transposase (or an inactivated derivative), DDE domain	Rve	NA
plasmid_FR_12_01452	WP_011148412_1	COG0286	V	Type I restriction-modification system, DNA methylase subunit	HsdM	K03427,type I restriction enzyme M protein [EC:2.1.1.72];
plasmid_FR_12_01453	WP_014147577_1	COG3464	X	Transposase		K07485,transposase;
plasmid_FR_12_01455	WP_051418970_1	COG3316	X	Transposase (or an inactivated derivative), DDE domain	Rve	NA
plasmid_FR_12_01456	WP_011482513_1	COG3316	X	Transposase (or an inactivated derivative), DDE domain	Rve	K07498,putative transposase;
plasmid_FR_12_01463	WP_088619232_1	COG3316	X	Transposase (or an inactivated derivative), DDE domain	Rve	K07498,putative transposase;
plasmid_FR_12_01473	WP_014147191_1	COG3464	X	Transposase		K07485,transposase;
plasmid_FR_12_01479	WP_088618448_1	COG2906	P	Bacterioferritin-associated ferredoxin	Bfd	K02192,bacterioferritin-associated ferredoxin;
plasmid_FR_12_01489	WP_013755313_1	COG3436	X	Transposase		NA
plasmid_FR_12_01494	AEG14178_1	COG3744	V	PIN domain nuclease, a component of toxin-antitoxin system (PIN domain)		NA
plasmid_FR_12_01497	WP_013958805_1	COG4118	V	Antitoxin component of toxin-antitoxin stability system, DNA-binding transcriptional repressor	Phd	NA
plasmid_FR_12_01499	WP_119798013_1	COG3905	K	Predicted transcriptional regulator, contains ribbon-helix-helix (RHH_1) domain	PutA1	NA
plasmid_FR_12_01509	WP_088619232_1	COG3316	X	Transposase (or an inactivated derivative), DDE domain	Rve	K07498,putative transposase;
plasmid_FR_12_01510	NA	NA	NA	NA	NA	K07498,putative transposase;
plasmid_FR_12_01521	WP_088619232_1	COG3316	X	Transposase (or an inactivated derivative), DDE domain	Rve	K07498,putative transposase;
plasmid_FR_12_01543	WP_013755313_1	COG3436	X	Transposase		NA
plasmid_FR_12_01554	WP_011770924_1	COG2826	X	Transposase and inactivated derivatives, IS30 family	Tra8	K07482,transposase, IS30 family;
plasmid_FR_12_01556	WP_046861490_1	COG4974	L	Site-specific recombinase XerD	XerD	K04763,integrase/recombinase XerD;
plasmid_FR_12_01563	WP_088619232_1	COG3316	X	Transposase (or an inactivated derivative), DDE domain	Rve	K07498,putative transposase;
plasmid_FR_12_01577	WP_009520510_1	COG3316	X	Transposase (or an inactivated derivative), DDE domain	Rve	K07498,putative transposase;
plasmid_FR_12_01579	WP_014147191_1	COG3464	X	Transposase		K07485,transposase;
plasmid_FR_12_01586	WP_025263572_1	COG1943	X	REP element-mobilizing transposase RayT	RAYT	K07491,REP-associated tyrosine transposase;
plasmid_FR_12_01590	WP_014147191_1	COG3464	X	Transposase		K07485,transposase;
plasmid_FR_12_01594	WP_088619232_1	COG3316	X	Transposase (or an inactivated derivative), DDE domain	Rve	K07498,putative transposase;
plasmid_FR_12_01600	NA	NA	NA	NA	NA	K04763,integrase/recombinase XerD;
plasmid_FR_12_01628	WP_014147577_1	COG3464	X	Transposase		NA
plasmid_FR_12_01629	WP_014147191_1	COG3464	X	Transposase		K07485,transposase;
plasmid_FR_12_01633	WP_088619455_1	COG5527	X	Protein involved in initiation of plasmid replication		NA
plasmid_FR_12_01635	WP_047013518_1	COG1192	DN	ParA-like ATPase involved in chromosome/plasmid partitioning or cellulose biosynthesis protein BcsQ	ParA	K03496,chromosome partitioning protein;
plasmid_FR_12_01638	WP_046020510_1	COG1961	L	Site-specific DNA recombinase SpoIVCA/DNA invertase PinE	SpoIVCA	NA
plasmid_FR_12_01639	WP_014147871_1	COG0286	V	Type I restriction-modification system, DNA methylase subunit	HsdM	K03427,type I restriction enzyme M protein [EC:2.1.1.72];
plasmid_FR_12_01640	WP_096298796_1	COG0732	V	Restriction endonuclease S subunit	HsdS	K01154,type I restriction enzyme, S subunit [EC:3.1.21.3];
plasmid_FR_12_01650	WP_003616345_1	COG3316	X	Transposase (or an inactivated derivative), DDE domain	Rve	K07498,putative transposase;
plasmid_FR_12_01666	WP_077393406_1	COG3316	X	Transposase (or an inactivated derivative), DDE domain	Rve	K07498,putative transposase;
plasmid_FR_12_01671	WP_011507664_1	COG1192	DN	ParA-like ATPase involved in chromosome/plasmid partitioning or cellulose biosynthesis protein BcsQ	ParA	K03496,chromosome partitioning protein;
plasmid_FR_12_01675	WP_088619236_1	COG3316	X	Transposase (or an inactivated derivative), DDE domain	Rve	K07498,putative transposase;
plasmid_FR_12_01678	ABX03165_1	COG5640	O	Secreted trypsin-like serine protease		NA
plasmid_FR_12_01679	WP_045474988_1	COG1216	G	Glycosyltransferase, GT2 family	WcaE	NA
plasmid_FR_12_01681	WP_088619232_1	COG3316	X	Transposase (or an inactivated derivative), DDE domain	Rve	K07498,putative transposase;
plasmid_FR_12_01682	NP_439200_1	COG0270	L	DNA-cytosine methylase	Dcm	K00558,DNA (cytosine-5)-methyltransferase 1 [EC:2.1.1.37];
plasmid_FR_12_01683	WP_012589981_1	COG3193	T	Heme-binding protein HbpS, GlcG/HbpS family	GlcG	NA
plasmid_FR_12_01696	WP_038462951_1	COG3316	X	Transposase (or an inactivated derivative), DDE domain	Rve	K07498,putative transposase;
plasmid_FR_12_01697	WP_012564931_1	COG2826	X	Transposase and inactivated derivatives, IS30 family	Tra8	K07482,transposase, IS30 family;
plasmid_FR_12_01698	WP_011769563_1	COG2826	X	Transposase and inactivated derivatives, IS30 family	Tra8	K07482,transposase, IS30 family;
plasmid_FR_12_01699	WP_119629361_1	COG3668	X	Plasmid stabilization system protein ParE	ParE	NA
plasmid_FR_12_01704	WP_051418970_1	COG3316	X	Transposase (or an inactivated derivative), DDE domain	Rve	NA
plasmid_FR_12_01706	WP_015042959_1	COG0433	L	Archaeal DNA helicase HerA or a related bacterial ATPase, contains HAS-barrel and ATPase domains	HerA	NA
plasmid_FR_12_01708	WP_013459637_1	COG4096	V	Type I site-specific restriction endonuclease, part of a restriction-modification system	HsdR	K01153,type I restriction enzyme, R subunit [EC:3.1.21.3];
plasmid_FR_12_01710	WP_046010543_1	COG3328	X	Transposase (or an inactivated derivative)	IS285	K07493,putative transposase;
plasmid_FR_12_01714	WP_088619232_1	COG3316	X	Transposase (or an inactivated derivative), DDE domain	Rve	K07498,putative transposase;
plasmid_FR_12_01724	WP_126982753_1	COG2826	X	Transposase and inactivated derivatives, IS30 family	Tra8	NA
plasmid_FR_12_01725	WP_011769563_1	COG2826	X	Transposase and inactivated derivatives, IS30 family	Tra8	K07482,transposase, IS30 family;
plasmid_FR_12_01726	NA	NA	NA	NA	NA	K07482,transposase, IS30 family;
plasmid_FR_12_01731	YP_207145_1	COG1961	L	Site-specific DNA recombinase SpoIVCA/DNA invertase PinE	SpoIVCA	NA
plasmid_FR_12_01733	NA	NA	NA	NA	NA	K19092,toxin ParE1/3/4;
plasmid_FR_12_01734	WP_077393406_1	COG3316	X	Transposase (or an inactivated derivative), DDE domain	Rve	NA
plasmid_FR_12_01738	WP_015023542_1	COG4694	J	Wobble nucleotide-excising tRNase	RloC	NA
plasmid_FR_12_01742	WP_011831389_1	COG4974	L	Site-specific recombinase XerD	XerD	NA
plasmid_FR_12_01751	WP_088619232_1	COG3316	X	Transposase (or an inactivated derivative), DDE domain	Rve	NA
plasmid_FR_12_01762	WP_011831389_1	COG4974	L	Site-specific recombinase XerD	XerD	K04763,integrase/recombinase XerD;
plasmid_FR_12_01782	WP_094037640_1	COG5534	X	Plasmid replication initiator protein	RepA	NA
plasmid_FR_12_01784	WP_088619232_1	COG3316	X	Transposase (or an inactivated derivative), DDE domain	Rve	NA
plasmid_FR_12_01785	WP_088619236_1	COG3316	X	Transposase (or an inactivated derivative), DDE domain	Rve	K07498,putative transposase;
plasmid_FR_12_01788	WP_088620951_1	COG1961	L	Site-specific DNA recombinase SpoIVCA/DNA invertase PinE	SpoIVCA	NA
plasmid_FR_12_01790	AEG14382_1	COG3436	X	Transposase		K07484,transposase;
plasmid_FR_12_01794	WP_088620951_1	COG1961	L	Site-specific DNA recombinase SpoIVCA/DNA invertase PinE	SpoIVCA	NA
plasmid_FR_12_01799	WP_011733804_1	COG1961	L	Site-specific DNA recombinase SpoIVCA/DNA invertase PinE	SpoIVCA	NA
plasmid_FR_12_01801	WP_088619232_1	COG3316	X	Transposase (or an inactivated derivative), DDE domain	Rve	K07498,putative transposase;
plasmid_FR_12_01819	WP_088619232_1	COG3316	X	Transposase (or an inactivated derivative), DDE domain	Rve	NA
plasmid_FR_12_01823	WP_011770152_1	COG2826	X	Transposase and inactivated derivatives, IS30 family	Tra8	K07482,transposase, IS30 family;
plasmid_FR_12_01826	WP_013184024_1	COG0210	L	Superfamily I DNA or RNA helicase	UvrD	K03657,ATP-dependent DNA helicase UvrD/PcrA [EC:5.6.2.4];
plasmid_FR_12_01831	NP_295650_1	COG1943	X	REP element-mobilizing transposase RayT	RAYT	K07491,REP-associated tyrosine transposase;
plasmid_FR_12_01859	WP_011711756_1	COG5421	X	Transposase		NA
plasmid_FR_12_01863	WP_088619232_1	COG3316	X	Transposase (or an inactivated derivative), DDE domain	Rve	K07498,putative transposase;
plasmid_FR_12_01864	WP_088619232_1	COG3316	X	Transposase (or an inactivated derivative), DDE domain	Rve	K07498,putative transposase;
plasmid_FR_12_01891	WP_014147577_1	COG3464	X	Transposase		K07485,transposase;
plasmid_FR_12_01903	WP_013182739_1	COG0270	L	DNA-cytosine methylase	Dcm	K00558,DNA (cytosine-5)-methyltransferase 1 [EC:2.1.1.37];
plasmid_FR_12_01914	WP_011112293_1	COG3293	X	Transposase		NA
plasmid_FR_12_01915	WP_015186563_1	COG3293	X	Transposase		NA
plasmid_FR_12_01916	WP_011831389_1	COG4974	L	Site-specific recombinase XerD	XerD	K04763,integrase/recombinase XerD;
plasmid_FR_12_01924	WP_011744160_1	COG3464	X	Transposase		K07485,transposase;
plasmid_FR_12_01926	WP_129186643_1	COG0863	L	DNA modification methylase	YhdJ	NA
plasmid_FR_12_01927	WP_129186644_1	COG0863	L	DNA modification methylase	YhdJ	K00571,site-specific DNA-methyltransferase (adenine-specific) [EC:2.1.1.72];
plasmid_FR_12_01930	WP_015176535_1	COG1813	J	Archaeal ribosome-binding protein aMBF1, putative translation factor, contains Zn-ribbon and HTH domains	aMBF1	NA
plasmid_FR_12_01931	WP_011770152_1	COG2826	X	Transposase and inactivated derivatives, IS30 family	Tra8	K07482,transposase, IS30 family;
plasmid_FR_12_01932	WP_015431399_1	COG2826	X	Transposase and inactivated derivatives, IS30 family	Tra8	K07482,transposase, IS30 family;
plasmid_FR_12_01933	WP_020932589_1	COG4644	X	Transposase and inactivated derivatives, TnpA family		NA
plasmid_FR_12_01939	WP_014747437_1	COG0610	V	Type I site-specific restriction-modification system, R (restriction) subunit and related helicases ...		K01153,type I restriction enzyme, R subunit [EC:3.1.21.3];
plasmid_FR_12_01948	WP_077393406_1	COG3316	X	Transposase (or an inactivated derivative), DDE domain	Rve	NA
plasmid_FR_12_01972	WP_077807503_1	COG3344	X	Retron-type reverse transcriptase	YkfC	K00986,RNA-directed DNA polymerase [EC:2.7.7.49];
plasmid_FR_12_01975	WP_020932589_1	COG4644	X	Transposase and inactivated derivatives, TnpA family		NA
plasmid_FR_12_01981	WP_013719402_1	COG3415	V	CRISPR-associated protein Csa3, CARF domain	Csa3	NA
plasmid_FR_12_01992	WP_088619232_1	COG3316	X	Transposase (or an inactivated derivative), DDE domain	Rve	NA
plasmid_FR_12_02004	WP_051418970_1	COG3316	X	Transposase (or an inactivated derivative), DDE domain	Rve	NA
plasmid_FR_12_02007	WP_096527542_1	COG0732	V	Restriction endonuclease S subunit	HsdS	K01154,type I restriction enzyme, S subunit [EC:3.1.21.3];
plasmid_FR_12_02008	WP_011148412_1	COG0286	V	Type I restriction-modification system, DNA methylase subunit	HsdM	K03427,type I restriction enzyme M protein [EC:2.1.1.72];
plasmid_FR_12_02017	NA	NA	NA	NA	NA	K06006,periplasmic protein CpxP/Spy;
plasmid_FR_12_02018	WP_013718493_1	COG3415	V	CRISPR-associated protein Csa3, CARF domain	Csa3	NA
plasmid_FR_12_02020	WP_088619236_1	COG3316	X	Transposase (or an inactivated derivative), DDE domain	Rve	K07498,putative transposase;
plasmid_FR_12_02023	WP_012542751_1	COG1961	L	Site-specific DNA recombinase SpoIVCA/DNA invertase PinE	SpoIVCA	NA
plasmid_FR_12_02031	WP_007686147_1	COG5534	X	Plasmid replication initiator protein	RepA	NA
plasmid_FR_12_02032	WP_011769563_1	COG2826	X	Transposase and inactivated derivatives, IS30 family	Tra8	K07482,transposase, IS30 family;
plasmid_FR_12_02035	WP_125973690_1	COG3593	L	Predicted ATP-dependent endonuclease of the OLD family, contains P-loop ATPase and TOPRIM domains	YbjD	K07459,putative ATP-dependent endonuclease of the OLD family;
plasmid_FR_12_02037	NP_720399_1	COG3316	X	Transposase (or an inactivated derivative), DDE domain	Rve	NA
plasmid_FR_12_02043	WP_011770152_1	COG2826	X	Transposase and inactivated derivatives, IS30 family	Tra8	K07482,transposase, IS30 family;
plasmid_FR_12_02044	WP_088621703_1	COG4694	J	Wobble nucleotide-excising tRNase	RloC	NA
plasmid_FR_12_02047	WP_115718414_1	COG0610	V	Type I site-specific restriction-modification system, R (restriction) subunit and related helicases ...		K01153,type I restriction enzyme, R subunit [EC:3.1.21.3];
plasmid_FR_12_02048	WP_096526288_1	COG0732	V	Restriction endonuclease S subunit	HsdS	K01154,type I restriction enzyme, S subunit [EC:3.1.21.3];
plasmid_FR_12_02049	WP_012507534_1	COG0732	V	Restriction endonuclease S subunit	HsdS	K01154,type I restriction enzyme, S subunit [EC:3.1.21.3];
plasmid_FR_12_02050	WP_011711829_1	COG0286	V	Type I restriction-modification system, DNA methylase subunit	HsdM	K03427,type I restriction enzyme M protein [EC:2.1.1.72];
plasmid_FR_12_02051	WP_011831389_1	COG4974	L	Site-specific recombinase XerD	XerD	K04763,integrase/recombinase XerD;
plasmid_FR_12_02055	WP_083545918_1	COG1479	V	DNAse/DNA nickase specific for phosphorothioated or glycosylated phage DNA, GmrSD/DndB/SspE family, contains DUF262 and HNH nuclease domains	GmrSD	NA
plasmid_FR_12_02058	WP_015497739_1	COG3316	X	Transposase (or an inactivated derivative), DDE domain	Rve	K07498,putative transposase;
plasmid_FR_12_02068	WP_014147472_1	COG3464	X	Transposase		NA
plasmid_FR_12_02069	WP_014147191_1	COG3464	X	Transposase		K07485,transposase;
plasmid_FR_12_02072	WP_088619232_1	COG3316	X	Transposase (or an inactivated derivative), DDE domain	Rve	K07498,putative transposase;
plasmid_FR_12_02073	WP_012187245_1	COG5534	X	Plasmid replication initiator protein	RepA	NA
plasmid_FR_12_02077	WP_088619232_1	COG3316	X	Transposase (or an inactivated derivative), DDE domain	Rve	NA
plasmid_FR_12_02079	WP_088619232_1	COG3316	X	Transposase (or an inactivated derivative), DDE domain	Rve	K07498,putative transposase;
plasmid_FR_12_02082	WP_126456260_1	COG0456	J	Ribosomal protein S18 acetylase RimI and related acetyltransferases	RimI	NA
plasmid_FR_12_02084	WP_014147472_1	COG3464	X	Transposase		K07485,transposase;
plasmid_FR_12_02090	WP_015174718_1	COG2091	H	Phosphopantetheinyl transferase	Sfp	K06133,4'-phosphopantetheinyl transferase [EC:2.7.8.-];
plasmid_FR_12_02091	WP_053549867_1	COG2814	G	Predicted arabinose efflux permease AraJ, MFS family	AraJ	NA
plasmid_FR_12_02092	WP_080814319_1	COG3321	Q	Acyl transferase domain in polyketide synthase (PKS) enzymes	PksD	NA
plasmid_FR_12_02093	WP_015924496_1	COG3321	Q	Acyl transferase domain in polyketide synthase (PKS) enzymes	PksD	NA
plasmid_FR_12_02093	WP_015924496_1	COG0001	H	Glutamate-1-semialdehyde aminotransferase	HemL	NA
plasmid_FR_12_02093	WP_015924496_1	COG1020	Q	EntF, seryl-AMP synthase component of non-ribosomal peptide synthetase	EntF	NA
plasmid_FR_12_02095	WP_014147191_1	COG3464	X	Transposase		K07485,transposase;
plasmid_FR_12_02097	WP_062246095_1	COG3321	Q	Acyl transferase domain in polyketide synthase (PKS) enzymes	PksD	NA
plasmid_FR_12_02097	WP_062246095_1	COG1028	I	NAD(P)-dependent dehydrogenase, short-chain alcohol dehydrogenase family	FabG	NA
plasmid_FR_12_02098	WP_082175285_1	COG0318	I	O-succinylbenzoic acid-CoA ligase MenE or related acyl-CoA synthetase (AMP-forming)	MenE/FadK	NA
plasmid_FR_12_02098	WP_082175285_1	COG3321	Q	Acyl transferase domain in polyketide synthase (PKS) enzymes	PksD	NA
plasmid_FR_12_02098	WP_082175285_1	COG1020	Q	EntF, seryl-AMP synthase component of non-ribosomal peptide synthetase	EntF	NA
plasmid_FR_12_02098	WP_082175285_1	COG0236	I	Acyl carrier protein	AcpP	NA
plasmid_FR_12_02098	WP_082175285_1	COG2141	HR	Flavin-dependent oxidoreductase, luciferase family (includes alkanesulfonate monooxygenase SsuD and methylene tetrahydromethanopterin reductase)	SsuD	NA
plasmid_FR_12_02098	WP_082175285_1	COG3319	Q	Thioesterase domain of type I polyketide synthase or non-ribosomal peptide synthetase	EntF2	NA
plasmid_FR_12_02098	WP_082175285_1	COG4908	R	Uncharacterized conserved protein, contains a NRPS condensation (elongation) domain		NA
plasmid_FR_12_02099	WP_015122069_1	COG3208	Q	Surfactin synthase thioesterase subunit	GrsT	NA
plasmid_FR_12_02107	WP_017824194_1	COG1961	L	Site-specific DNA recombinase SpoIVCA/DNA invertase PinE	SpoIVCA	NA
plasmid_FR_12_02112	WP_099325779_1	COG3436	X	Transposase		K07484,transposase;
plasmid_FR_12_02127	WP_012541363_1	COG1961	L	Site-specific DNA recombinase SpoIVCA/DNA invertase PinE	SpoIVCA	NA
plasmid_FR_12_02128	WP_088619232_1	COG3316	X	Transposase (or an inactivated derivative), DDE domain	Rve	K07498,putative transposase;
plasmid_FR_12_02134	WP_013719402_1	COG3415	V	CRISPR-associated protein Csa3, CARF domain	Csa3	NA
plasmid_FR_12_02149	WP_014147137_1	COG0141	E	Histidinol dehydrogenase	HisD	K00013,histidinol dehydrogenase [EC:1.1.1.23];
plasmid_FR_12_02170	WP_015497218_1	COG3316	X	Transposase (or an inactivated derivative), DDE domain	Rve	NA
plasmid_FR_12_02176	WP_083782359_1	COG1662	X	Transposase and inactivated derivatives, IS1 family	InsB	K07480,insertion element IS1 protein InsB;
plasmid_FR_12_02182	WP_081719476_1	COG2189	L	Adenine specific DNA methylase Mod	Mod	K07316,adenine-specific DNA-methyltransferase [EC:2.1.1.72];
plasmid_FR_12_02184	WP_024267432_1	COG2189	L	Adenine specific DNA methylase Mod	Mod	K07316,adenine-specific DNA-methyltransferase [EC:2.1.1.72];
plasmid_FR_12_02192	WP_011871080_1	COG4644	X	Transposase and inactivated derivatives, TnpA family		NA
plasmid_FR_12_02194	WP_013753559_1	COG3093	V	Plasmid maintenance system antidote protein VapI, contains XRE-type HTH domain	VapI	K21498,antitoxin HigA-1;
plasmid_FR_12_02195	WP_013753558_1	COG3549	V	Plasmid maintenance system killer protein	HigB	K07334,toxin HigB-1;
plasmid_FR_12_02196	WP_013554226_1	COG2826	X	Transposase and inactivated derivatives, IS30 family	Tra8	NA
plasmid_FR_12_02197	WP_013554956_1	COG2826	X	Transposase and inactivated derivatives, IS30 family	Tra8	NA
plasmid_FR_12_02204	WP_003616345_1	COG3316	X	Transposase (or an inactivated derivative), DDE domain	Rve	NA
plasmid_FR_12_02206	WP_051418970_1	COG3316	X	Transposase (or an inactivated derivative), DDE domain	Rve	NA
plasmid_FR_12_02207	WP_013554226_1	COG2826	X	Transposase and inactivated derivatives, IS30 family	Tra8	NA
plasmid_FR_12_02208	WP_013554956_1	COG2826	X	Transposase and inactivated derivatives, IS30 family	Tra8	NA
plasmid_FR_12_02211	WP_081735805_1	COG3316	X	Transposase (or an inactivated derivative), DDE domain	Rve	NA
plasmid_FR_12_02212	WP_009520510_1	COG3316	X	Transposase (or an inactivated derivative), DDE domain	Rve	K07498,putative transposase;
plasmid_FR_12_02213	WP_013010016_1	COG2801	X	Transposase InsO and inactivated derivatives	Tra5	K07497,putative transposase;
plasmid_FR_12_02213	WP_013010016_1	COG2963	X	Transposase InsE and inactivated derivatives	InsE	K07497,putative transposase;
plasmid_FR_12_02214	WP_060689596_1	COG3464	X	Transposase		K07485,transposase;
plasmid_FR_12_02220	WP_051418970_1	COG3316	X	Transposase (or an inactivated derivative), DDE domain	Rve	K07498,putative transposase;
plasmid_FR_12_02221	WP_088619232_1	COG3316	X	Transposase (or an inactivated derivative), DDE domain	Rve	NA
plasmid_FR_12_02227	WP_015497739_1	COG3316	X	Transposase (or an inactivated derivative), DDE domain	Rve	K07498,putative transposase;
plasmid_FR_12_02230	WP_088619236_1	COG3316	X	Transposase (or an inactivated derivative), DDE domain	Rve	K07498,putative transposase;
plasmid_FR_12_02232	WP_060689596_1	COG3464	X	Transposase		K07485,transposase;
plasmid_FR_12_02243	WP_015766235_1	COG5421	X	Transposase		NA
plasmid_FR_12_02247	WP_011711756_1	COG5421	X	Transposase		NA
plasmid_FR_12_02248	WP_013755313_1	COG3436	X	Transposase		K07484,transposase;
plasmid_FR_12_02252	WP_017376768_1	COG2963	X	Transposase InsE and inactivated derivatives	InsE	K07497,putative transposase;
plasmid_FR_12_02253	WP_025263572_1	COG1943	X	REP element-mobilizing transposase RayT	RAYT	K07491,REP-associated tyrosine transposase;
plasmid_FR_12_02254	WP_011498871_1	COG0210	L	Superfamily I DNA or RNA helicase	UvrD	K03657,ATP-dependent DNA helicase UvrD/PcrA [EC:5.6.2.4];
plasmid_FR_12_02255	WP_011498870_1	COG3593	L	Predicted ATP-dependent endonuclease of the OLD family, contains P-loop ATPase and TOPRIM domains	YbjD	K07459,putative ATP-dependent endonuclease of the OLD family;
plasmid_FR_12_02267	WP_045543225_1	COG5534	X	Plasmid replication initiator protein	RepA	NA
plasmid_FR_12_02269	WP_013753558_1	COG3549	V	Plasmid maintenance system killer protein	HigB	K07334,toxin HigB-1;
plasmid_FR_12_02273	WP_051418970_1	COG3316	X	Transposase (or an inactivated derivative), DDE domain	Rve	NA
plasmid_FR_12_02279	NA	NA	NA	NA	NA	K07481,transposase, IS5 family;
plasmid_FR_12_02282	WP_011482513_1	COG3316	X	Transposase (or an inactivated derivative), DDE domain	Rve	K07498,putative transposase;
plasmid_FR_12_02284	WP_088619232_1	COG3316	X	Transposase (or an inactivated derivative), DDE domain	Rve	NA
plasmid_FR_12_02285	WP_088619232_1	COG3316	X	Transposase (or an inactivated derivative), DDE domain	Rve	K07498,putative transposase;
plasmid_FR_12_02287	NA	NA	NA	NA	NA	K03496,chromosome partitioning protein;
plasmid_FR_12_02289	WP_015767311_1	COG5421	X	Transposase		NA
plasmid_FR_12_02292	WP_013141641_1	COG1961	L	Site-specific DNA recombinase SpoIVCA/DNA invertase PinE	SpoIVCA	NA
plasmid_FR_12_02299	WP_062149800_1	COG1216	G	Glycosyltransferase, GT2 family	WcaE	NA
plasmid_FR_12_02301	WP_051418970_1	COG3316	X	Transposase (or an inactivated derivative), DDE domain	Rve	NA
plasmid_FR_12_02303	WP_088619232_1	COG3316	X	Transposase (or an inactivated derivative), DDE domain	Rve	K07498,putative transposase;
plasmid_FR_12_02304	WP_015497218_1	COG3316	X	Transposase (or an inactivated derivative), DDE domain	Rve	NA
plasmid_FR_12_02307	WP_088619232_1	COG3316	X	Transposase (or an inactivated derivative), DDE domain	Rve	K07498,putative transposase;
plasmid_FR_12_02308	WP_015497218_1	COG3316	X	Transposase (or an inactivated derivative), DDE domain	Rve	K07498,putative transposase;
plasmid_FR_12_02315	WP_075998254_1	COG4644	X	Transposase and inactivated derivatives, TnpA family		NA
plasmid_FR_12_02333	WP_046008064_1	COG0610	V	Type I site-specific restriction-modification system, R (restriction) subunit and related helicases ...		K01153,type I restriction enzyme, R subunit [EC:3.1.21.3];
plasmid_FR_12_02346	WP_013755313_1	COG3436	X	Transposase		NA
plasmid_FR_12_02350	WP_014148438_1	COG1773	P	Flavorubredoxin	NorV	NA
plasmid_FR_12_02351	WP_119629461_1	COG2138	H	Sirohydrochlorin ferrochelatase	SirB	K03795,sirohydrochlorin cobaltochelatase [EC:4.99.1.3];
plasmid_FR_12_02352	WP_010961528_1	COG2875	H	Precorrin-4 methylase	CobM	K05936,precorrin-4/cobalt-precorrin-4 C11-methyltransferase [EC:2.1.1.133 2.1.1.271];
plasmid_FR_12_02355	WP_013867457_1	COG0438	M	Glycosyltransferase involved in cell wall bisynthesis	RfaB	NA
plasmid_FR_12_02365	WP_013817834_1	COG1171	E	Threonine deaminase	IlvA	K01754,threonine dehydratase [EC:4.3.1.19];
plasmid_FR_12_02366	WP_014149854_1	COG1171	E	Threonine deaminase	IlvA	K01754,threonine dehydratase [EC:4.3.1.19];
plasmid_FR_12_02368	WP_014150431_1	COG1721	S	Uncharacterized conserved protein, DUF58 family, contains vWF domain	YeaD2	NA
plasmid_FR_12_02369	WP_014150432_1	COG0714	R	MoxR-like ATPase	MoxR	K03924,MoxR-like ATPase [EC:3.6.3.-];
plasmid_FR_12_02378	WP_076706297_1	COG3668	X	Plasmid stabilization system protein ParE	ParE	K19092,toxin ParE1/3/4;
plasmid_FR_12_02388	WP_106891677_1	COG0553	KL	Superfamily II DNA or RNA helicase, SNF2 family	HepA	NA
plasmid_FR_12_02389	WP_106891677_1	COG0553	KL	Superfamily II DNA or RNA helicase, SNF2 family	HepA	NA
plasmid_FR_12_02393	WP_106891677_1	COG0553	KL	Superfamily II DNA or RNA helicase, SNF2 family	HepA	NA
plasmid_FR_12_02418	WP_013719402_1	COG3415	V	CRISPR-associated protein Csa3, CARF domain	Csa3	NA
plasmid_FR_12_02423	WP_014147191_1	COG3464	X	Transposase		K07485,transposase;
plasmid_FR_12_02424	WP_119630809_1	COG1662	X	Transposase and inactivated derivatives, IS1 family	InsB	K07480,insertion element IS1 protein InsB;
plasmid_FR_12_02424	WP_119630809_1	COG3677	X	Transposase InsA	InsA	K07480,insertion element IS1 protein InsB;
plasmid_FR_12_02432	WP_011831389_1	COG4974	L	Site-specific recombinase XerD	XerD	K04763,integrase/recombinase XerD;
plasmid_FR_12_02452	WP_015255751_1	COG3436	X	Transposase		K07484,transposase;
plasmid_FR_12_02460	WP_015497334_1	COG3316	X	Transposase (or an inactivated derivative), DDE domain	Rve	K07498,putative transposase;
plasmid_FR_12_02471	WP_040200334_1	COG1943	X	REP element-mobilizing transposase RayT	RAYT	K07491,REP-associated tyrosine transposase;
plasmid_FR_12_02472	WP_014147577_1	COG3464	X	Transposase		K07485,transposase;
plasmid_FR_12_02476	WP_088620949_1	COG1192	DN	ParA-like ATPase involved in chromosome/plasmid partitioning or cellulose biosynthesis protein BcsQ	ParA	K03496,chromosome partitioning protein;
plasmid_FR_12_02512	NA	NA	NA	NA	NA	K07481,transposase, IS5 family;
plasmid_FR_12_02515	WP_013719402_1	COG3415	V	CRISPR-associated protein Csa3, CARF domain	Csa3	NA
plasmid_FR_12_02516	WP_013718493_1	COG3415	V	CRISPR-associated protein Csa3, CARF domain	Csa3	NA
plasmid_FR_12_02522	WP_025434848_1	COG3436	X	Transposase		NA
plasmid_FR_12_02527	WP_013719402_1	COG3415	V	CRISPR-associated protein Csa3, CARF domain	Csa3	NA
plasmid_FR_12_02531	WP_088619232_1	COG3316	X	Transposase (or an inactivated derivative), DDE domain	Rve	K07498,putative transposase;
plasmid_FR_12_02552	WP_014147191_1	COG3464	X	Transposase		K07485,transposase;
plasmid_FR_12_02565	WP_125124233_1	COG1943	X	REP element-mobilizing transposase RayT	RAYT	K07491,REP-associated tyrosine transposase;
plasmid_FR_12_02573	WP_013755313_1	COG3436	X	Transposase		NA
plasmid_FR_12_02578	WP_043085591_1	COG1961	L	Site-specific DNA recombinase SpoIVCA/DNA invertase PinE	SpoIVCA	NA
plasmid_FR_12_02582	WP_119632018_1	COG1662	X	Transposase and inactivated derivatives, IS1 family	InsB	K07480,insertion element IS1 protein InsB;
plasmid_FR_12_02582	WP_119632018_1	COG3677	X	Transposase InsA	InsA	K07480,insertion element IS1 protein InsB;
plasmid_FR_12_02585	WP_083782359_1	COG1662	X	Transposase and inactivated derivatives, IS1 family	InsB	K07480,insertion element IS1 protein InsB;
plasmid_FR_12_02588	WP_041285577_1	COG3436	X	Transposase		NA
plasmid_FR_12_02590	WP_011145223_1	COG2826	X	Transposase and inactivated derivatives, IS30 family	Tra8	K07482,transposase, IS30 family;
plasmid_FR_12_02594	WP_108603575_1	COG1192	DN	ParA-like ATPase involved in chromosome/plasmid partitioning or cellulose biosynthesis protein BcsQ	ParA	K03496,chromosome partitioning protein;
plasmid_FR_12_02595	WP_013345990_1	COG1192	DN	ParA-like ATPase involved in chromosome/plasmid partitioning or cellulose biosynthesis protein BcsQ	ParA	K03496,chromosome partitioning protein;
plasmid_FR_12_02599	WP_046861490_1	COG4974	L	Site-specific recombinase XerD	XerD	K04763,integrase/recombinase XerD;
plasmid_FR_12_02601	WP_088619232_1	COG3316	X	Transposase (or an inactivated derivative), DDE domain	Rve	K07498,putative transposase;
plasmid_FR_12_02627	WP_040200334_1	COG1943	X	REP element-mobilizing transposase RayT	RAYT	K07491,REP-associated tyrosine transposase;
plasmid_FR_12_02632	WP_088619232_1	COG3316	X	Transposase (or an inactivated derivative), DDE domain	Rve	K07498,putative transposase;
plasmid_FR_12_02633	WP_013119954_1	COG0553	KL	Superfamily II DNA or RNA helicase, SNF2 family	HepA	NA
plasmid_FR_12_02634	WP_014271455_1	COG0553	KL	Superfamily II DNA or RNA helicase, SNF2 family	HepA	NA
plasmid_FR_12_02651	WP_014147191_1	COG3464	X	Transposase		K07485,transposase;
plasmid_FR_12_02652	NA	NA	NA	NA	NA	K07498,putative transposase;
plasmid_FR_12_02658	WP_014147472_1	COG3464	X	Transposase		NA
plasmid_FR_12_02662	WP_083883160_1	COG3436	X	Transposase		K07484,transposase;
plasmid_FR_12_02670	WP_013141646_1	COG4644	X	Transposase and inactivated derivatives, TnpA family		NA
plasmid_FR_12_02691	WP_099326096_1	COG1943	X	REP element-mobilizing transposase RayT	RAYT	K07491,REP-associated tyrosine transposase;
plasmid_FR_12_02698	WP_015497218_1	COG3316	X	Transposase (or an inactivated derivative), DDE domain	Rve	NA
plasmid_FR_12_02699	WP_005320936_1	COG1192	DN	ParA-like ATPase involved in chromosome/plasmid partitioning or cellulose biosynthesis protein BcsQ	ParA	K03496,chromosome partitioning protein;
plasmid_FR_12_02701	WP_088620374_1	COG2801	X	Transposase InsO and inactivated derivatives	Tra5	K07497,putative transposase;
plasmid_FR_12_02703	WP_110138107_1	COG2826	X	Transposase and inactivated derivatives, IS30 family	Tra8	NA
plasmid_FR_12_02705	WP_088619232_1	COG3316	X	Transposase (or an inactivated derivative), DDE domain	Rve	K07498,putative transposase;
plasmid_FR_12_02706	WP_014147731_1	COG0739	M	Murein DD-endopeptidase MepM and murein hydrolase activator NlpD, contains LysM domain	NlpD	NA
plasmid_FR_12_02718	WP_047013518_1	COG1192	DN	ParA-like ATPase involved in chromosome/plasmid partitioning or cellulose biosynthesis protein BcsQ	ParA	K03496,chromosome partitioning protein;
plasmid_FR_12_02725	WP_043085591_1	COG1961	L	Site-specific DNA recombinase SpoIVCA/DNA invertase PinE	SpoIVCA	NA
plasmid_FR_12_02727	WP_088619232_1	COG3316	X	Transposase (or an inactivated derivative), DDE domain	Rve	NA
plasmid_FR_12_02728	WP_045111603_1	COG2356	L	Endonuclease I	EndA	K01150,deoxyribonuclease I [EC:3.1.21.1];
plasmid_FR_12_02731	WP_014147577_1	COG3464	X	Transposase		K07485,transposase;
plasmid_FR_12_02732	WP_025434848_1	COG3436	X	Transposase		K07484,transposase;
plasmid_FR_12_02734	WP_014147577_1	COG3464	X	Transposase		K07485,transposase;
plasmid_FR_12_02735	WP_011831389_1	COG4974	L	Site-specific recombinase XerD	XerD	K04763,integrase/recombinase XerD;
plasmid_FR_12_02749	WP_099325779_1	COG3436	X	Transposase		K07484,transposase;
plasmid_FR_12_02750	CBE69096_1	COG0419	L	DNA repair exonuclease SbcCD ATPase subunit	SbcC	NA
plasmid_FR_12_02752	WP_014271455_1	COG0553	KL	Superfamily II DNA or RNA helicase, SNF2 family	HepA	NA
plasmid_FR_12_02753	WP_011145223_1	COG2826	X	Transposase and inactivated derivatives, IS30 family	Tra8	K07482,transposase, IS30 family;
plasmid_FR_12_02756	WP_099832054_1	COG3316	X	Transposase (or an inactivated derivative), DDE domain	Rve	NA
plasmid_FR_12_02757	WP_051418970_1	COG3316	X	Transposase (or an inactivated derivative), DDE domain	Rve	K07498,putative transposase;
plasmid_FR_12_02759	WP_095846981_1	COG0433	L	Archaeal DNA helicase HerA or a related bacterial ATPase, contains HAS-barrel and ATPase domains	HerA	K19175,DNA phosphorothioation-dependent restriction protein DptH;
plasmid_FR_12_02760	NA	NA	NA	NA	NA	K19174,DNA phosphorothioation-dependent restriction protein DptG;
plasmid_FR_12_02761	NA	NA	NA	NA	NA	K19173,DNA phosphorothioation-dependent restriction protein DptF;
plasmid_FR_12_02763	NA	NA	NA	NA	NA	K19169,DNA sulfur modification protein DndB;
plasmid_FR_12_02764	WP_086900328_1	COG0175	EH	3'-phosphoadenosine 5'-phosphosulfate sulfotransferase (PAPS reductase)/FAD synthetase or related enzyme	CysD	K19170,DNA sulfur modification protein DndC;
plasmid_FR_12_02765	WP_011400709_1	COG0419	L	DNA repair exonuclease SbcCD ATPase subunit	SbcC	K19171,DNA sulfur modification protein DndD;
plasmid_FR_12_02766	NA	NA	NA	NA	NA	K19172,DNA sulfur modification protein DndE;
plasmid_FR_12_02776	WP_014569099_1	COG3316	X	Transposase (or an inactivated derivative), DDE domain	Rve	K07498,putative transposase;
plasmid_FR_12_02778	WP_088619232_1	COG3316	X	Transposase (or an inactivated derivative), DDE domain	Rve	K07498,putative transposase;
plasmid_FR_12_02784	WP_119632018_1	COG1662	X	Transposase and inactivated derivatives, IS1 family	InsB	K07480,insertion element IS1 protein InsB;
plasmid_FR_12_02784	WP_119632018_1	COG3677	X	Transposase InsA	InsA	K07480,insertion element IS1 protein InsB;
plasmid_FR_12_02797	WP_015258644_1	COG2865	K	Predicted transcriptional regulator, contains HTH domain		K03655,ATP-dependent DNA helicase RecG [EC:5.6.2.4];
plasmid_FR_12_02804	WP_014147056_1	COG0002	E	N-acetyl-gamma-glutamylphosphate reductase	ArgC	K00145,N-acetyl-gamma-glutamyl-phosphate reductase [EC:1.2.1.38];
plasmid_FR_12_02806	WP_050757734_1	COG3266	D	Cell division protein DamX, binds to the septal ring, contains C-terminal SPOR domain	DamX	NA
plasmid_FR_12_02808	WP_078118372_1	COG0446	I	NADPH-dependent 2,4-dienoyl-CoA reductase, sulfur reductase, or a related oxidoreductase	FadH2	K17229,sulfide dehydrogenase [flavocytochrome c] flavoprotein chain [EC:1.8.2.3];
plasmid_FR_12_02810	WP_078118372_1	COG0446	I	NADPH-dependent 2,4-dienoyl-CoA reductase, sulfur reductase, or a related oxidoreductase	FadH2	K17229,sulfide dehydrogenase [flavocytochrome c] flavoprotein chain [EC:1.8.2.3];
plasmid_FR_12_02815	WP_013718493_1	COG3415	V	CRISPR-associated protein Csa3, CARF domain	Csa3	NA
plasmid_FR_12_02816	WP_096366783_1	COG2148	M	Sugar transferase involved in LPS biosynthesis (colanic, teichoic acid)	WcaJ	NA
plasmid_FR_12_02824	WP_117318164_1	COG1961	L	Site-specific DNA recombinase SpoIVCA/DNA invertase PinE	SpoIVCA	NA
plasmid_FR_12_02833	ADB40813_1	COG1961	L	Site-specific DNA recombinase SpoIVCA/DNA invertase PinE	SpoIVCA	NA
plasmid_FR_12_02835	WP_015497334_1	COG3316	X	Transposase (or an inactivated derivative), DDE domain	Rve	K07498,putative transposase;
plasmid_FR_12_02836	WP_088619232_1	COG3316	X	Transposase (or an inactivated derivative), DDE domain	Rve	K07498,putative transposase;
plasmid_FR_12_02851	WP_088619232_1	COG3316	X	Transposase (or an inactivated derivative), DDE domain	Rve	K07498,putative transposase;
plasmid_FR_12_02853	WP_014133087_1	COG5527	X	Protein involved in initiation of plasmid replication		NA
plasmid_FR_12_02856	WP_119632018_1	COG1662	X	Transposase and inactivated derivatives, IS1 family	InsB	K07480,insertion element IS1 protein InsB;
plasmid_FR_12_02856	WP_119632018_1	COG3677	X	Transposase InsA	InsA	K07480,insertion element IS1 protein InsB;
plasmid_FR_12_02860	WP_091795320_1	COG1396	K	Transcriptional regulator, contains XRE-family HTH domain	HipB	NA
plasmid_FR_12_02861	WP_049831613_1	COG3392	L	Adenine-specific DNA methylase		K07318,adenine-specific DNA-methyltransferase [EC:2.1.1.72];
plasmid_FR_12_02867	NA	NA	NA	NA	NA	K07481,transposase, IS5 family;
plasmid_FR_12_02870	WP_076000488_1	COG4453	S	Uncharacterized conserved protein, DUF1778 family		NA
plasmid_FR_12_02871	WP_108601227_1	COG0456	J	Ribosomal protein S18 acetylase RimI and related acetyltransferases	RimI	NA
plasmid_FR_12_02872	WP_130537678_1	COG1961	L	Site-specific DNA recombinase SpoIVCA/DNA invertase PinE	SpoIVCA	NA
plasmid_FR_12_02873	NA	NA	NA	NA	NA	K07491,REP-associated tyrosine transposase;
plasmid_FR_12_02874	WP_088619232_1	COG3316	X	Transposase (or an inactivated derivative), DDE domain	Rve	K07498,putative transposase;
plasmid_FR_12_02875	WP_013719402_1	COG3415	V	CRISPR-associated protein Csa3, CARF domain	Csa3	NA
plasmid_FR_12_02879	WP_088621426_1	COG3437	T	Response regulator c-di-GMP phosphodiesterase, RpfG family, contains REC and HD-GYP domains	RpfG	NA
plasmid_FR_12_02880	WP_015146111_1	COG4644	X	Transposase and inactivated derivatives, TnpA family		NA
plasmid_FR_12_02881	WP_130537865_1	COG2801	X	Transposase InsO and inactivated derivatives	Tra5	K07483,transposase;
plasmid_FR_12_02881	WP_130537865_1	COG2963	X	Transposase InsE and inactivated derivatives	InsE	K07483,transposase;
plasmid_FR_12_02882	ALP51917_1	COG2801	X	Transposase InsO and inactivated derivatives	Tra5	K07497,putative transposase;
plasmid_FR_12_02884	WP_088620643_1	COG5527	X	Protein involved in initiation of plasmid replication		NA
plasmid_FR_12_02886	WP_011770152_1	COG2826	X	Transposase and inactivated derivatives, IS30 family	Tra8	NA
plasmid_FR_12_02889	WP_045111603_1	COG2356	L	Endonuclease I	EndA	K01150,deoxyribonuclease I [EC:3.1.21.1];
plasmid_FR_12_02893	NA	NA	NA	NA	NA	K07498,putative transposase;
plasmid_FR_12_02897	WP_081848295_1	COG3464	X	Transposase		K07485,transposase;
plasmid_FR_12_02900	WP_088619232_1	COG3316	X	Transposase (or an inactivated derivative), DDE domain	Rve	NA
plasmid_FR_12_02902	WP_088619232_1	COG3316	X	Transposase (or an inactivated derivative), DDE domain	Rve	K07498,putative transposase;
plasmid_FR_12_02908	WP_088619232_1	COG3316	X	Transposase (or an inactivated derivative), DDE domain	Rve	NA
plasmid_FR_12_02909	WP_014147577_1	COG3464	X	Transposase		K07485,transposase;
plasmid_FR_12_02910	WP_014147191_1	COG3464	X	Transposase		K07485,transposase;
plasmid_FR_12_02914	WP_088619232_1	COG3316	X	Transposase (or an inactivated derivative), DDE domain	Rve	K07498,putative transposase;
plasmid_FR_12_02915	WP_014147472_1	COG3464	X	Transposase		NA
plasmid_FR_12_02916	YP_011233_1	COG3464	X	Transposase		K07485,transposase;
plasmid_FR_12_02919	NA	NA	NA	NA	NA	K04763,integrase/recombinase XerD;
plasmid_FR_12_02920	WP_088619232_1	COG3316	X	Transposase (or an inactivated derivative), DDE domain	Rve	K07498,putative transposase;
plasmid_FR_12_02926	WP_125971113_1	COG3209	R	Uncharacterized conserved protein RhaS, contains 28 RHS repeats	RhsA	NA
plasmid_FR_12_02929	WP_058898879_1	COG1192	DN	ParA-like ATPase involved in chromosome/plasmid partitioning or cellulose biosynthesis protein BcsQ	ParA	K03496,chromosome partitioning protein;
plasmid_FR_12_02941	WP_015497334_1	COG3316	X	Transposase (or an inactivated derivative), DDE domain	Rve	K07498,putative transposase;
plasmid_FR_12_02945	WP_106874864_1	COG4644	X	Transposase and inactivated derivatives, TnpA family		NA
plasmid_FR_12_02950	WP_088619232_1	COG3316	X	Transposase (or an inactivated derivative), DDE domain	Rve	K07498,putative transposase;
plasmid_FR_12_02956	WP_015497739_1	COG3316	X	Transposase (or an inactivated derivative), DDE domain	Rve	NA
plasmid_FR_12_02958	WP_088619232_1	COG3316	X	Transposase (or an inactivated derivative), DDE domain	Rve	NA
plasmid_FR_12_02964	WP_119681966_1	COG3316	X	Transposase (or an inactivated derivative), DDE domain	Rve	K07498,putative transposase;
plasmid_FR_12_03003	WP_014147472_1	COG3464	X	Transposase		NA
plasmid_FR_12_03007	WP_088619232_1	COG3316	X	Transposase (or an inactivated derivative), DDE domain	Rve	K07498,putative transposase;
plasmid_FR_12_03012	NA	NA	NA	NA	NA	K07484,transposase;
plasmid_FR_12_03016	WP_046008068_1	COG0286	V	Type I restriction-modification system, DNA methylase subunit	HsdM	K03427,type I restriction enzyme M protein [EC:2.1.1.72];
plasmid_FR_12_03018	NP_713378_1	COG0732	V	Restriction endonuclease S subunit	HsdS	K01154,type I restriction enzyme, S subunit [EC:3.1.21.3];
plasmid_FR_12_03020	WP_014147577_1	COG3464	X	Transposase		K07485,transposase;
plasmid_FR_12_03022	WP_013719402_1	COG3415	V	CRISPR-associated protein Csa3, CARF domain	Csa3	NA
plasmid_FR_12_03026	WP_088621703_1	COG4694	J	Wobble nucleotide-excising tRNase	RloC	NA
plasmid_FR_12_03028	WP_125973688_1	COG0210	L	Superfamily I DNA or RNA helicase	UvrD	K03657,ATP-dependent DNA helicase UvrD/PcrA [EC:5.6.2.4];
plasmid_FR_12_03029	WP_125973690_1	COG3593	L	Predicted ATP-dependent endonuclease of the OLD family, contains P-loop ATPase and TOPRIM domains	YbjD	K07459,putative ATP-dependent endonuclease of the OLD family;
plasmid_FR_12_03036	WP_013184024_1	COG0210	L	Superfamily I DNA or RNA helicase	UvrD	K03657,ATP-dependent DNA helicase UvrD/PcrA [EC:5.6.2.4];
plasmid_FR_12_03054	WP_014147191_1	COG3464	X	Transposase		K07485,transposase;
plasmid_FR_12_03056	NA	NA	NA	NA	NA	K07481,transposase, IS5 family;
plasmid_FR_12_03062	WP_011482513_1	COG3316	X	Transposase (or an inactivated derivative), DDE domain	Rve	K07498,putative transposase;
plasmid_FR_12_03066	WP_012187245_1	COG5534	X	Plasmid replication initiator protein	RepA	NA
plasmid_FR_12_03080	WP_051418970_1	COG3316	X	Transposase (or an inactivated derivative), DDE domain	Rve	NA
plasmid_FR_12_03084	WP_015023641_1	COG1943	X	REP element-mobilizing transposase RayT	RAYT	K07491,REP-associated tyrosine transposase;
plasmid_FR_12_03091	WP_015497218_1	COG3316	X	Transposase (or an inactivated derivative), DDE domain	Rve	NA
plasmid_FR_12_03093	WP_013124593_1	COG3514	S	Uncharacterized conserved protein, DUF4415 family		NA
plasmid_FR_12_03103	WP_088619232_1	COG3316	X	Transposase (or an inactivated derivative), DDE domain	Rve	NA
plasmid_FR_12_03109	WP_099508413_1	COG3316	X	Transposase (or an inactivated derivative), DDE domain	Rve	NA
plasmid_FR_12_03122	WP_036772490_1	COG3677	X	Transposase InsA	InsA	NA
plasmid_FR_12_03130	WP_088619232_1	COG3316	X	Transposase (or an inactivated derivative), DDE domain	Rve	K07498,putative transposase;
plasmid_FR_12_03134	WP_088619236_1	COG3316	X	Transposase (or an inactivated derivative), DDE domain	Rve	K07498,putative transposase;
plasmid_FR_12_03149	WP_076378048_1	COG4249	R	Uncharacterized conserved protein, contains caspase domain		NA
plasmid_FR_12_03151	WP_051418970_1	COG3316	X	Transposase (or an inactivated derivative), DDE domain	Rve	NA
plasmid_FR_12_03162	WP_013719402_1	COG3415	V	CRISPR-associated protein Csa3, CARF domain	Csa3	NA
plasmid_FR_12_03167	WP_088621700_1	COG3609	K	Transcriptional regulator, contains Arc/MetJ-type RHH (ribbon-helix-helix) DNA-binding domain	ParD	K07746,antitoxin ParD1/3/4;
plasmid_FR_12_03170	WP_088619232_1	COG3316	X	Transposase (or an inactivated derivative), DDE domain	Rve	K07498,putative transposase;
plasmid_FR_12_03185	WP_088619236_1	COG3316	X	Transposase (or an inactivated derivative), DDE domain	Rve	K07498,putative transposase;
plasmid_FR_12_03186	NP_713380_2	COG0610	V	Type I site-specific restriction-modification system, R (restriction) subunit and related helicases ...		K01153,type I restriction enzyme, R subunit [EC:3.1.21.3];
plasmid_FR_12_03193	WP_062151268_1	COG0286	V	Type I restriction-modification system, DNA methylase subunit	HsdM	K03427,type I restriction enzyme M protein [EC:2.1.1.72];
plasmid_FR_12_03199	YP_207145_1	COG1961	L	Site-specific DNA recombinase SpoIVCA/DNA invertase PinE	SpoIVCA	NA
plasmid_FR_12_03200	WP_088619232_1	COG3316	X	Transposase (or an inactivated derivative), DDE domain	Rve	K07498,putative transposase;
plasmid_FR_12_03203	WP_088619232_1	COG3316	X	Transposase (or an inactivated derivative), DDE domain	Rve	K07498,putative transposase;
plasmid_FR_12_03204	WP_011831389_1	COG4974	L	Site-specific recombinase XerD	XerD	K04763,integrase/recombinase XerD;
plasmid_FR_12_03207	WP_011160369_1	COG5534	X	Plasmid replication initiator protein	RepA	NA
plasmid_FR_12_03210	WP_025263572_1	COG1943	X	REP element-mobilizing transposase RayT	RAYT	K07491,REP-associated tyrosine transposase;
plasmid_FR_12_03222	WP_088619232_1	COG3316	X	Transposase (or an inactivated derivative), DDE domain	Rve	NA
plasmid_FR_12_03239	WP_013513363_1	COG4889	R	Predicted helicase		NA
plasmid_FR_12_03246	WP_088619232_1	COG3316	X	Transposase (or an inactivated derivative), DDE domain	Rve	K07498,putative transposase;
plasmid_FR_12_03247	NP_439200_1	COG0270	L	DNA-cytosine methylase	Dcm	K00558,DNA (cytosine-5)-methyltransferase 1 [EC:2.1.1.37];
plasmid_FR_12_03272	WP_088619232_1	COG3316	X	Transposase (or an inactivated derivative), DDE domain	Rve	K07498,putative transposase;
plasmid_FR_12_03277	NA	NA	NA	NA	NA	K07484,transposase;
plasmid_FR_12_03279	WP_013898045_1	COG1479	V	DNAse/DNA nickase specific for phosphorothioated or glycosylated phage DNA, GmrSD/DndB/SspE family, contains DUF262 and HNH nuclease domains	GmrSD	NA
plasmid_FR_12_03290	WP_082793662_1	COG4644	X	Transposase and inactivated derivatives, TnpA family		NA
plasmid_FR_12_03301	WP_003616345_1	COG3316	X	Transposase (or an inactivated derivative), DDE domain	Rve	K07498,putative transposase;
plasmid_FR_12_03304	WP_099327099_1	COG3193	T	Heme-binding protein HbpS, GlcG/HbpS family	GlcG	NA
plasmid_FR_12_03310	NP_295650_1	COG1943	X	REP element-mobilizing transposase RayT	RAYT	K07491,REP-associated tyrosine transposase;
plasmid_FR_12_03319	WP_015497334_1	COG3316	X	Transposase (or an inactivated derivative), DDE domain	Rve	K07498,putative transposase;
plasmid_FR_12_03348	WP_088619232_1	COG3316	X	Transposase (or an inactivated derivative), DDE domain	Rve	K07498,putative transposase;
plasmid_FR_12_03353	WP_015497739_1	COG3316	X	Transposase (or an inactivated derivative), DDE domain	Rve	NA
plasmid_FR_12_03361	WP_119631380_1	COG1662	X	Transposase and inactivated derivatives, IS1 family	InsB	K07480,insertion element IS1 protein InsB;
plasmid_FR_12_03361	WP_119631380_1	COG3677	X	Transposase InsA	InsA	K07480,insertion element IS1 protein InsB;
plasmid_FR_12_03370	WP_076342952_1	COG3293	X	Transposase		K07492,putative transposase;
plasmid_FR_12_03377	WP_015497218_1	COG3316	X	Transposase (or an inactivated derivative), DDE domain	Rve	NA
plasmid_FR_12_03393	WP_101894627_1	COG0286	V	Type I restriction-modification system, DNA methylase subunit	HsdM	K03427,type I restriction enzyme M protein [EC:2.1.1.72];
plasmid_FR_12_03394	WP_088619232_1	COG3316	X	Transposase (or an inactivated derivative), DDE domain	Rve	K07498,putative transposase;
plasmid_FR_12_03406	WP_014147472_1	COG3464	X	Transposase		K07485,transposase;
plasmid_FR_12_03407	WP_014147191_1	COG3464	X	Transposase		K07485,transposase;
plasmid_FR_12_03409	YP_207815_1	COG0270	L	DNA-cytosine methylase	Dcm	K00558,DNA (cytosine-5)-methyltransferase 1 [EC:2.1.1.37];
plasmid_FR_12_03432	WP_011148415_1	COG0610	V	Type I site-specific restriction-modification system, R (restriction) subunit and related helicases ...		K01153,type I restriction enzyme, R subunit [EC:3.1.21.3];
plasmid_FR_12_03433	WP_004222580_1	COG0732	V	Restriction endonuclease S subunit	HsdS	K01154,type I restriction enzyme, S subunit [EC:3.1.21.3];
plasmid_FR_12_03445	NA	NA	NA	NA	NA	K07481,transposase, IS5 family;
plasmid_FR_12_03460	WP_005321096_1	COG1961	L	Site-specific DNA recombinase SpoIVCA/DNA invertase PinE	SpoIVCA	NA
plasmid_FR_12_03462	WP_106874864_1	COG4644	X	Transposase and inactivated derivatives, TnpA family		NA
plasmid_FR_12_03473	WP_012684451_1	COG0286	V	Type I restriction-modification system, DNA methylase subunit	HsdM	K03427,type I restriction enzyme M protein [EC:2.1.1.72];
plasmid_FR_12_03494	WP_088619236_1	COG3316	X	Transposase (or an inactivated derivative), DDE domain	Rve	K07498,putative transposase;
plasmid_FR_12_03495	WP_088619232_1	COG3316	X	Transposase (or an inactivated derivative), DDE domain	Rve	NA
plasmid_FR_12_03496	WP_046010543_1	COG3328	X	Transposase (or an inactivated derivative)	IS285	K07493,putative transposase;
plasmid_FR_12_03504	WP_099325779_1	COG3436	X	Transposase		K07484,transposase;
plasmid_FR_12_03520	WP_096550472_1	COG3436	X	Transposase		K07484,transposase;
plasmid_FR_12_03521	WP_127075605_1	COG0433	L	Archaeal DNA helicase HerA or a related bacterial ATPase, contains HAS-barrel and ATPase domains	HerA	NA
plasmid_FR_12_03524	WP_013445464_1	COG0286	V	Type I restriction-modification system, DNA methylase subunit	HsdM	K03427,type I restriction enzyme M protein [EC:2.1.1.72];
plasmid_FR_12_03536	WP_077733132_1	COG0610	V	Type I site-specific restriction-modification system, R (restriction) subunit and related helicases ...		NA
plasmid_FR_12_03538	WP_011871080_1	COG4644	X	Transposase and inactivated derivatives, TnpA family		NA
plasmid_FR_12_03541	WP_088619232_1	COG3316	X	Transposase (or an inactivated derivative), DDE domain	Rve	K07498,putative transposase;
plasmid_FR_12_03542	WP_076628717_1	COG0610	V	Type I site-specific restriction-modification system, R (restriction) subunit and related helicases ...		K01153,type I restriction enzyme, R subunit [EC:3.1.21.3];
plasmid_FR_12_03546	WP_004152344_1	COG0732	V	Restriction endonuclease S subunit	HsdS	K01154,type I restriction enzyme, S subunit [EC:3.1.21.3];
plasmid_FR_12_03548	WP_014464597_1	COG3436	X	Transposase		K07484,transposase;
plasmid_FR_12_03549	WP_036772490_1	COG3677	X	Transposase InsA	InsA	NA
plasmid_FR_12_03560	NA	NA	NA	NA	NA	K03657,ATP-dependent DNA helicase UvrD/PcrA [EC:5.6.2.4];
plasmid_FR_12_03564	NA	NA	NA	NA	NA	K03657,ATP-dependent DNA helicase UvrD/PcrA [EC:5.6.2.4];
plasmid_FR_12_03566	NA	NA	NA	NA	NA	K03657,ATP-dependent DNA helicase UvrD/PcrA [EC:5.6.2.4];
plasmid_FR_12_03571	WP_088619232_1	COG3316	X	Transposase (or an inactivated derivative), DDE domain	Rve	NA
plasmid_FR_12_03577	WP_088619232_1	COG3316	X	Transposase (or an inactivated derivative), DDE domain	Rve	NA
plasmid_FR_12_03582	WP_099325779_1	COG3436	X	Transposase		K07484,transposase;
plasmid_FR_12_03583	WP_012542751_1	COG1961	L	Site-specific DNA recombinase SpoIVCA/DNA invertase PinE	SpoIVCA	NA
plasmid_FR_12_03598	WP_011148412_1	COG0286	V	Type I restriction-modification system, DNA methylase subunit	HsdM	K03427,type I restriction enzyme M protein [EC:2.1.1.72];
plasmid_FR_12_03600	WP_088620951_1	COG1961	L	Site-specific DNA recombinase SpoIVCA/DNA invertase PinE	SpoIVCA	NA
plasmid_FR_12_03607	NA	NA	NA	NA	NA	K07495,putative transposase;
plasmid_FR_12_03634	WP_011111809_1	COG5464	L	Recombination-promoting DNA endonuclease RpnC/YadD	RpnC	NA
plasmid_FR_12_03673	WP_088619232_1	COG3316	X	Transposase (or an inactivated derivative), DDE domain	Rve	NA
plasmid_FR_12_03687	WP_088619232_1	COG3316	X	Transposase (or an inactivated derivative), DDE domain	Rve	K07498,putative transposase;
plasmid_FR_12_03715	WP_088619236_1	COG3316	X	Transposase (or an inactivated derivative), DDE domain	Rve	K07498,putative transposase;
plasmid_FR_12_03718	WP_088619236_1	COG3316	X	Transposase (or an inactivated derivative), DDE domain	Rve	K07498,putative transposase;
plasmid_FR_12_03721	YP_235721_1	COG4694	J	Wobble nucleotide-excising tRNase	RloC	NA
plasmid_FR_12_03722	WP_088619232_1	COG3316	X	Transposase (or an inactivated derivative), DDE domain	Rve	K07498,putative transposase;
plasmid_FR_12_03724	WP_075794672_1	COG3316	X	Transposase (or an inactivated derivative), DDE domain	Rve	K07498,putative transposase;
plasmid_FR_12_03726	WP_100917963_1	COG1479	V	DNAse/DNA nickase specific for phosphorothioated or glycosylated phage DNA, GmrSD/DndB/SspE family, contains DUF262 and HNH nuclease domains	GmrSD	NA
plasmid_FR_12_03727	WP_046319662_1	COG4938	R	Predicted ATPase		NA
plasmid_FR_12_03731	WP_011233899_1	COG4974	L	Site-specific recombinase XerD	XerD	NA
plasmid_FR_12_03738	WP_015497218_1	COG3316	X	Transposase (or an inactivated derivative), DDE domain	Rve	NA
plasmid_FR_12_03741	WP_014147191_1	COG3464	X	Transposase		K07485,transposase;
plasmid_FR_12_03748	WP_011770232_1	COG0732	V	Restriction endonuclease S subunit	HsdS	K01154,type I restriction enzyme, S subunit [EC:3.1.21.3];
plasmid_FR_12_03757	WP_011831389_1	COG4974	L	Site-specific recombinase XerD	XerD	K04763,integrase/recombinase XerD;
plasmid_FR_12_03758	WP_011831389_1	COG4974	L	Site-specific recombinase XerD	XerD	NA
plasmid_FR_12_03761	WP_022771640_1	COG0732	V	Restriction endonuclease S subunit	HsdS	K01154,type I restriction enzyme, S subunit [EC:3.1.21.3];
plasmid_FR_12_03762	WP_015818980_1	COG0610	V	Type I site-specific restriction-modification system, R (restriction) subunit and related helicases ...		K01153,type I restriction enzyme, R subunit [EC:3.1.21.3];
plasmid_FR_12_03766	WP_076932160_1	COG2826	X	Transposase and inactivated derivatives, IS30 family	Tra8	K07482,transposase, IS30 family;
plasmid_FR_12_03771	WP_051418970_1	COG3316	X	Transposase (or an inactivated derivative), DDE domain	Rve	NA
plasmid_FR_12_03778	WP_012083486_1	COG1943	X	REP element-mobilizing transposase RayT	RAYT	K07491,REP-associated tyrosine transposase;
plasmid_FR_12_03793	WP_013719402_1	COG3415	V	CRISPR-associated protein Csa3, CARF domain	Csa3	NA
plasmid_FR_12_03797	AFZ25612_1	COG3600	X	Uncharacterized phage-associated protein, contains DUF4065 domain	GepA	NA
plasmid_FR_12_03801	WP_014147577_1	COG3464	X	Transposase		K07485,transposase;
plasmid_FR_12_03803	WP_013184024_1	COG0210	L	Superfamily I DNA or RNA helicase	UvrD	K03657,ATP-dependent DNA helicase UvrD/PcrA [EC:5.6.2.4];
plasmid_FR_12_03809	WP_069798674_1	COG1401	V	5-methylcytosine-specific restriction endonuclease McrBC, GTP-binding regulatory subunit McrB	McrB	K07452,5-methylcytosine-specific restriction enzyme B [EC:3.1.21.-];
plasmid_FR_12_03815	WP_088619232_1	COG3316	X	Transposase (or an inactivated derivative), DDE domain	Rve	K07498,putative transposase;
plasmid_FR_12_03825	WP_012663325_1	COG5421	X	Transposase		NA
plasmid_FR_12_03828	WP_014956141_1	COG5421	X	Transposase		NA
plasmid_FR_12_03830	WP_012663325_1	COG5421	X	Transposase		NA
plasmid_FR_12_03832	NA	NA	NA	NA	NA	K03657,ATP-dependent DNA helicase UvrD/PcrA [EC:5.6.2.4];
plasmid_FR_12_03833	WP_011148415_1	COG0610	V	Type I site-specific restriction-modification system, R (restriction) subunit and related helicases ...		K01153,type I restriction enzyme, R subunit [EC:3.1.21.3];
plasmid_FR_12_03834	WP_106911802_1	COG0732	V	Restriction endonuclease S subunit	HsdS	K01154,type I restriction enzyme, S subunit [EC:3.1.21.3];
plasmid_FR_12_03858	WP_088619232_1	COG3316	X	Transposase (or an inactivated derivative), DDE domain	Rve	K07498,putative transposase;
plasmid_FR_12_03862	WP_014147472_1	COG3464	X	Transposase		NA
plasmid_FR_12_03864	WP_014147577_1	COG3464	X	Transposase		K07485,transposase;
plasmid_FR_12_03880	WP_014147191_1	COG3464	X	Transposase		K07485,transposase;
plasmid_FR_12_03881	WP_013718493_1	COG3415	V	CRISPR-associated protein Csa3, CARF domain	Csa3	NA
plasmid_FR_12_03895	WP_015497441_1	COG2826	X	Transposase and inactivated derivatives, IS30 family	Tra8	NA
plasmid_FR_12_03901	WP_008166580_1	COG1192	DN	ParA-like ATPase involved in chromosome/plasmid partitioning or cellulose biosynthesis protein BcsQ	ParA	K03496,chromosome partitioning protein;
plasmid_FR_12_03902	WP_047013521_1	COG1961	L	Site-specific DNA recombinase SpoIVCA/DNA invertase PinE	SpoIVCA	NA
plasmid_FR_12_03904	WP_015357859_1	COG0463	M	Glycosyltransferase involved in cell wall bisynthesis	WcaA	K20534,polyisoprenyl-phosphate glycosyltransferase [EC:2.4.-.-];
plasmid_FR_12_03905	WP_014147191_1	COG3464	X	Transposase		K07485,transposase;
plasmid_FR_12_03913	WP_001556712_1	COG4644	X	Transposase and inactivated derivatives, TnpA family		NA
plasmid_FR_12_03915	WP_013360531_1	COG0270	L	DNA-cytosine methylase	Dcm	K00558,DNA (cytosine-5)-methyltransferase 1 [EC:2.1.1.37];
plasmid_FR_12_03917	WP_025434830_1	COG0270	L	DNA-cytosine methylase	Dcm	K00558,DNA (cytosine-5)-methyltransferase 1 [EC:2.1.1.37];
plasmid_FR_12_03926	WP_011770924_1	COG2826	X	Transposase and inactivated derivatives, IS30 family	Tra8	K07482,transposase, IS30 family;
plasmid_FR_12_03932	WP_011770152_1	COG2826	X	Transposase and inactivated derivatives, IS30 family	Tra8	NA
plasmid_FR_12_03939	WP_088621703_1	COG4694	J	Wobble nucleotide-excising tRNase	RloC	NA
plasmid_FR_12_03958	WP_088619232_1	COG3316	X	Transposase (or an inactivated derivative), DDE domain	Rve	K07498,putative transposase;
plasmid_FR_12_03959	WP_051418970_1	COG3316	X	Transposase (or an inactivated derivative), DDE domain	Rve	NA
plasmid_FR_12_03967	WP_088619232_1	COG3316	X	Transposase (or an inactivated derivative), DDE domain	Rve	K07498,putative transposase;
plasmid_FR_12_03969	WP_088619232_1	COG3316	X	Transposase (or an inactivated derivative), DDE domain	Rve	NA
plasmid_FR_12_03985	WP_088619232_1	COG3316	X	Transposase (or an inactivated derivative), DDE domain	Rve	NA
plasmid_FR_12_04013	WP_088619232_1	COG3316	X	Transposase (or an inactivated derivative), DDE domain	Rve	K07498,putative transposase;
plasmid_FR_12_04020	WP_011641585_1	COG3436	X	Transposase		K07484,transposase;
plasmid_FR_12_04023	WP_089074036_1	COG1061	KL	Superfamily II DNA or RNA helicase	SSL2	NA
plasmid_FR_12_04028	NA	NA	NA	NA	NA	K03496,chromosome partitioning protein;
plasmid_FR_12_04039	WP_013755313_1	COG3436	X	Transposase		NA
plasmid_FR_12_04081	WP_014271455_1	COG0553	KL	Superfamily II DNA or RNA helicase, SNF2 family	HepA	NA
plasmid_FR_12_04094	WP_066969769_1	COG5534	X	Plasmid replication initiator protein	RepA	NA
plasmid_FR_12_04097	WP_013182739_1	COG0270	L	DNA-cytosine methylase	Dcm	K00558,DNA (cytosine-5)-methyltransferase 1 [EC:2.1.1.37];
plasmid_FR_12_04101	AEG14382_1	COG3436	X	Transposase		K07484,transposase;
plasmid_FR_12_04102	WP_013755313_1	COG3436	X	Transposase		K07484,transposase;
plasmid_FR_12_04105	WP_011233899_1	COG4974	L	Site-specific recombinase XerD	XerD	NA
plasmid_FR_12_04112	WP_088619232_1	COG3316	X	Transposase (or an inactivated derivative), DDE domain	Rve	K07498,putative transposase;
plasmid_FR_12_04113	WP_088619232_1	COG3316	X	Transposase (or an inactivated derivative), DDE domain	Rve	K07498,putative transposase;
plasmid_FR_12_04120	WP_119632018_1	COG1662	X	Transposase and inactivated derivatives, IS1 family	InsB	K07480,insertion element IS1 protein InsB;
plasmid_FR_12_04120	WP_119632018_1	COG3677	X	Transposase InsA	InsA	K07480,insertion element IS1 protein InsB;
plasmid_FR_12_04127	WP_083862955_1	COG1662	X	Transposase and inactivated derivatives, IS1 family	InsB	NA
plasmid_FR_12_04128	WP_088619232_1	COG3316	X	Transposase (or an inactivated derivative), DDE domain	Rve	K07498,putative transposase;
plasmid_FR_12_04145	WP_119631380_1	COG1662	X	Transposase and inactivated derivatives, IS1 family	InsB	K07480,insertion element IS1 protein InsB;
plasmid_FR_12_04145	WP_119631380_1	COG3677	X	Transposase InsA	InsA	K07480,insertion element IS1 protein InsB;
plasmid_FR_12_04147	WP_014147191_1	COG3464	X	Transposase		K07485,transposase;
plasmid_FR_12_04151	WP_014147577_1	COG3464	X	Transposase		K07485,transposase;
plasmid_FR_12_04153	WP_088619232_1	COG3316	X	Transposase (or an inactivated derivative), DDE domain	Rve	K07498,putative transposase;
plasmid_FR_12_04162	AEG14382_1	COG3436	X	Transposase		K07484,transposase;
plasmid_FR_12_04165	AEG14383_1	COG3436	X	Transposase		K07484,transposase;
plasmid_FR_12_04166	WP_088619232_1	COG3316	X	Transposase (or an inactivated derivative), DDE domain	Rve	K07498,putative transposase;
plasmid_FR_12_04167	WP_011233899_1	COG4974	L	Site-specific recombinase XerD	XerD	NA
plasmid_FR_12_04173	WP_015023641_1	COG1943	X	REP element-mobilizing transposase RayT	RAYT	K07491,REP-associated tyrosine transposase;
plasmid_FR_12_04174	WP_127075605_1	COG0433	L	Archaeal DNA helicase HerA or a related bacterial ATPase, contains HAS-barrel and ATPase domains	HerA	NA
plasmid_FR_12_04186	YP_007001361_1	COG1943	X	REP element-mobilizing transposase RayT	RAYT	K07491,REP-associated tyrosine transposase;
plasmid_FR_12_04187	WP_088619232_1	COG3316	X	Transposase (or an inactivated derivative), DDE domain	Rve	NA
plasmid_FR_12_04192	WP_068442024_1	COG4694	J	Wobble nucleotide-excising tRNase	RloC	NA
plasmid_FR_12_04193	WP_130537678_1	COG1961	L	Site-specific DNA recombinase SpoIVCA/DNA invertase PinE	SpoIVCA	NA
plasmid_FR_12_04200	WP_077807503_1	COG3344	X	Retron-type reverse transcriptase	YkfC	K00986,RNA-directed DNA polymerase [EC:2.7.7.49];
plasmid_FR_12_04201	NA	NA	NA	NA	NA	K00986,RNA-directed DNA polymerase [EC:2.7.7.49];
plasmid_FR_12_04206	WP_088619232_1	COG3316	X	Transposase (or an inactivated derivative), DDE domain	Rve	NA
plasmid_FR_12_04207	WP_013635061_1	COG3316	X	Transposase (or an inactivated derivative), DDE domain	Rve	K07498,putative transposase;
plasmid_FR_12_04209	WP_015879891_1	COG2161	V	Antitoxin component YafN of the YafNO toxin-antitoxin module, PHD/YefM family	StbD	K18923,antitoxin StbD;
plasmid_FR_12_04221	WP_046861490_1	COG4974	L	Site-specific recombinase XerD	XerD	K04763,integrase/recombinase XerD;
plasmid_FR_12_04227	WP_011145223_1	COG2826	X	Transposase and inactivated derivatives, IS30 family	Tra8	K07482,transposase, IS30 family;
plasmid_FR_12_04239	WP_088619232_1	COG3316	X	Transposase (or an inactivated derivative), DDE domain	Rve	K07498,putative transposase;
plasmid_FR_12_04246	WP_051418970_1	COG3316	X	Transposase (or an inactivated derivative), DDE domain	Rve	NA
plasmid_FR_12_04247	NP_295650_1	COG1943	X	REP element-mobilizing transposase RayT	RAYT	K07491,REP-associated tyrosine transposase;
plasmid_FR_12_04262	WP_125327941_1	COG5534	X	Plasmid replication initiator protein	RepA	NA
plasmid_FR_12_04265	WP_013718493_1	COG3415	V	CRISPR-associated protein Csa3, CARF domain	Csa3	NA
plasmid_FR_12_04266	WP_083883160_1	COG3436	X	Transposase		K07484,transposase;
plasmid_FR_12_04270	WP_013719402_1	COG3415	V	CRISPR-associated protein Csa3, CARF domain	Csa3	NA
plasmid_FR_12_04285	NA	NA	NA	NA	NA	K04763,integrase/recombinase XerD;
plasmid_FR_12_04289	WP_094246465_1	COG3436	X	Transposase		K07484,transposase;
plasmid_FR_12_04298	WP_054540776_1	COG0610	V	Type I site-specific restriction-modification system, R (restriction) subunit and related helicases ...		K01153,type I restriction enzyme, R subunit [EC:3.1.21.3];
plasmid_FR_12_04300	WP_014147191_1	COG3464	X	Transposase		K07485,transposase;
plasmid_FR_12_04305	WP_075777694_1	COG3316	X	Transposase (or an inactivated derivative), DDE domain	Rve	K07498,putative transposase;
plasmid_FR_12_04307	WP_013718493_1	COG3415	V	CRISPR-associated protein Csa3, CARF domain	Csa3	NA
plasmid_FR_12_04310	WP_004152344_1	COG0732	V	Restriction endonuclease S subunit	HsdS	K01154,type I restriction enzyme, S subunit [EC:3.1.21.3];
plasmid_FR_12_04311	WP_014147871_1	COG0286	V	Type I restriction-modification system, DNA methylase subunit	HsdM	K03427,type I restriction enzyme M protein [EC:2.1.1.72];
plasmid_FR_12_04321	WP_088620147_1	COG1716	T	Forkhead associated (FHA) domain, binds pSer, pThr, pTyr	FHA	NA
plasmid_FR_12_04323	WP_013719402_1	COG3415	V	CRISPR-associated protein Csa3, CARF domain	Csa3	NA
plasmid_FR_12_04325	WP_015906238_1	COG3436	X	Transposase		K07484,transposase;
plasmid_FR_12_04334	WP_083883160_1	COG3436	X	Transposase		K07484,transposase;
plasmid_FR_12_04335	WP_089609220_1	COG5659	X	SRSO17 transposase	Srso17	NA
plasmid_FR_12_04336	WP_014147191_1	COG3464	X	Transposase		K07485,transposase;
plasmid_FR_12_04340	WP_081506201_1	COG1196	D	Chromosome segregation ATPase Smc	Smc	NA
plasmid_FR_12_04341	WP_099326096_1	COG1943	X	REP element-mobilizing transposase RayT	RAYT	K07491,REP-associated tyrosine transposase;
plasmid_FR_12_04354	WP_014147836_1	COG1518	V	CRISPR-Cas system-associated integrase Cas1	Cas1	K15342,CRISP-associated protein Cas1;
plasmid_FR_12_04355	WP_014147835_1	COG1468	V	CRISPR/Cas system-associated exonuclease Cas4, RecB family	Cas4	K07464,CRISPR-associated exonuclease Cas4 [EC:3.1.12.1];
plasmid_FR_12_04356	WP_083269082_1	COG0456	J	Ribosomal protein S18 acetylase RimI and related acetyltransferases	RimI	NA
plasmid_FR_12_04357	WP_014147834_1	COG3649	V	CRISPR-Cas system type I effector complex subunit Cas7, RAMP superfamily	Cas7	K19118,CRISPR-associated protein Csd2;
plasmid_FR_12_04358	WP_119629531_1	COG5941	V	CRISPR-Cas system type I-C effector complex large subunit Cas8c	Cas8c	K19117,CRISPR-associated protein Csd1;
plasmid_FR_12_04362	WP_013820479_1	COG0529	P	Adenylylsulfate kinase or related kinase	CysC	K00860,adenylylsulfate kinase [EC:2.7.1.25];
plasmid_FR_12_04363	WP_088618971_1	COG0608	L	ssDNA-specific exonuclease RecJ, DHH superfamily, may be involved in archaeal DNA replication intiation	RecJ	NA
plasmid_FR_12_04373	WP_011714234_1	COG3436	X	Transposase		K07484,transposase;
plasmid_FR_12_04377	WP_013718493_1	COG3415	V	CRISPR-associated protein Csa3, CARF domain	Csa3	NA
plasmid_FR_12_04378	WP_099999230_1	COG3119	P	Arylsulfatase A or related enzyme, AlkP superfamily	AslA	NA
plasmid_FR_12_04379	WP_014147191_1	COG3464	X	Transposase		K07485,transposase;
plasmid_FR_12_04387	WP_014147043_1	COG1116	P	ABC-type nitrate/sulfonate/bicarbonate transport system, ATPase component	TauB	K02049,NitT/TauT family transport system ATP-binding protein;
plasmid_FR_12_04388	WP_014147044_1	COG0600	P	ABC-type nitrate/sulfonate/bicarbonate transport system, permease component	TauC	K02050,NitT/TauT family transport system permease protein;
plasmid_FR_12_04389	NP_923756_1	COG3668	X	Plasmid stabilization system protein ParE	ParE	NA
plasmid_FR_12_04403	WP_011382066_1	COG1192	DN	ParA-like ATPase involved in chromosome/plasmid partitioning or cellulose biosynthesis protein BcsQ	ParA	K03496,chromosome partitioning protein;
plasmid_FR_12_04409	WP_106874864_1	COG4644	X	Transposase and inactivated derivatives, TnpA family		NA
plasmid_FR_12_04423	WP_088619232_1	COG3316	X	Transposase (or an inactivated derivative), DDE domain	Rve	K07498,putative transposase;
plasmid_FR_12_04434	WP_011831389_1	COG4974	L	Site-specific recombinase XerD	XerD	K04763,integrase/recombinase XerD;
plasmid_FR_13_00002	WP_011145223_1	COG2826	X	Transposase and inactivated derivatives, IS30 family	Tra8	K07482,transposase, IS30 family;
plasmid_FR_13_00007	WP_106874864_1	COG4644	X	Transposase and inactivated derivatives, TnpA family		NA
plasmid_FR_13_00090	WP_011733804_1	COG1961	L	Site-specific DNA recombinase SpoIVCA/DNA invertase PinE	SpoIVCA	NA
plasmid_FR_13_00093	NA	NA	NA	NA	NA	K07481,transposase, IS5 family;
plasmid_FR_13_00096	WP_015023130_1	COG2826	X	Transposase and inactivated derivatives, IS30 family	Tra8	K07482,transposase, IS30 family;
plasmid_FR_13_00102	WP_088619232_1	COG3316	X	Transposase (or an inactivated derivative), DDE domain	Rve	K07498,putative transposase;
plasmid_FR_13_00116	WP_051418970_1	COG3316	X	Transposase (or an inactivated derivative), DDE domain	Rve	NA
plasmid_FR_13_00127	WP_005320936_1	COG1192	DN	ParA-like ATPase involved in chromosome/plasmid partitioning or cellulose biosynthesis protein BcsQ	ParA	K03496,chromosome partitioning protein;
plasmid_FR_13_00150	WP_099325779_1	COG3436	X	Transposase		K07484,transposase;
plasmid_FR_13_00153	WP_011498870_1	COG3593	L	Predicted ATP-dependent endonuclease of the OLD family, contains P-loop ATPase and TOPRIM domains	YbjD	K07459,putative ATP-dependent endonuclease of the OLD family;
plasmid_FR_13_00156	WP_094060774_1	COG1479	V	DNAse/DNA nickase specific for phosphorothioated or glycosylated phage DNA, GmrSD/DndB/SspE family, contains DUF262 and HNH nuclease domains	GmrSD	NA
plasmid_FR_13_00160	NA	NA	NA	NA	NA	K03496,chromosome partitioning protein;
plasmid_FR_13_00161	WP_122951706_1	COG1192	DN	ParA-like ATPase involved in chromosome/plasmid partitioning or cellulose biosynthesis protein BcsQ	ParA	K03496,chromosome partitioning protein;
plasmid_FR_13_00169	WP_075794672_1	COG3316	X	Transposase (or an inactivated derivative), DDE domain	Rve	K07498,putative transposase;
plasmid_FR_13_00172	NA	NA	NA	NA	NA	K07126,uncharacterized protein;
plasmid_FR_13_00190	WP_088619232_1	COG3316	X	Transposase (or an inactivated derivative), DDE domain	Rve	K07498,putative transposase;
plasmid_FR_13_00192	NA	NA	NA	NA	NA	K07484,transposase;
plasmid_FR_13_00193	NA	NA	NA	NA	NA	K07484,transposase;
plasmid_FR_13_00195	WP_013719402_1	COG3415	V	CRISPR-associated protein Csa3, CARF domain	Csa3	NA
plasmid_FR_13_00198	WP_088620669_1	COG0225	O	Peptide methionine sulfoxide reductase MsrA	MsrA	K07304,peptide-methionine (S)-S-oxide reductase [EC:1.8.4.11];
plasmid_FR_13_00199	WP_013819040_1	COG0697	GER	Permease of the drug/metabolite transporter (DMT) superfamily	RhaT	NA
plasmid_FR_13_00200	WP_044619482_1	COG0679	R	Predicted permease, AEC (auxin efflux carrier) family	YfdV	K13936,malonate transporter and related proteins;
plasmid_FR_13_00218	WP_083883160_1	COG3436	X	Transposase		K07484,transposase;
plasmid_FR_13_00242	WP_013718493_1	COG3415	V	CRISPR-associated protein Csa3, CARF domain	Csa3	NA
plasmid_FR_13_00255	WP_013719402_1	COG3415	V	CRISPR-associated protein Csa3, CARF domain	Csa3	NA
plasmid_FR_13_00266	WP_011509166_1	COG1192	DN	ParA-like ATPase involved in chromosome/plasmid partitioning or cellulose biosynthesis protein BcsQ	ParA	K03496,chromosome partitioning protein;
plasmid_FR_13_00270	WP_041853745_1	COG3436	X	Transposase		K07484,transposase;
plasmid_FR_13_00273	WP_046061020_1	COG2026	V	mRNA-degrading endonuclease RelE, toxin component of the RelBE toxin-antitoxin system	RelE	K06218,mRNA interferase RelE/StbE;
plasmid_FR_13_00287	WP_088619232_1	COG3316	X	Transposase (or an inactivated derivative), DDE domain	Rve	K07498,putative transposase;
plasmid_FR_13_00344	WP_013718493_1	COG3415	V	CRISPR-associated protein Csa3, CARF domain	Csa3	NA
plasmid_FR_13_00345	WP_014146945_1	COG0640	K	DNA-binding transcriptional regulator, ArsR family	ArsR	NA
plasmid_FR_13_00346	WP_013816994_1	COG0607	P	Rhodanese-related sulfurtransferase	PspE	NA
plasmid_FR_13_00347	WP_014146943_1	COG1952	U	Preprotein translocase subunit SecB	SecB	K03071,preprotein translocase subunit SecB;
plasmid_FR_13_00348	WP_088618647_1	COG0240	C	Glycerol-3-phosphate dehydrogenase	GpsA	K00057,glycerol-3-phosphate dehydrogenase (NAD(P)+) [EC:1.1.1.94];
plasmid_FR_13_00350	WP_014147284_1	COG1322	L	DNA anti-recombination protein (rearrangement mutator) RmuC	RmuC	K09760,DNA recombination protein RmuC;
plasmid_FR_13_00351	NA	NA	NA	NA	NA	K00569,thiopurine S-methyltransferase [EC:2.1.1.67];
plasmid_FR_13_00354	WP_047781269_1	COG0281	C	Malic enzyme	SfcA	K00027,malate dehydrogenase (oxaloacetate-decarboxylating) [EC:1.1.1.38];
plasmid_FR_13_00364	WP_011714234_1	COG3436	X	Transposase		K07484,transposase;
plasmid_FR_13_00366	WP_083883160_1	COG3436	X	Transposase		K07484,transposase;
plasmid_FR_13_00381	WP_081719476_1	COG2189	L	Adenine specific DNA methylase Mod	Mod	K07316,adenine-specific DNA-methyltransferase [EC:2.1.1.72];
plasmid_FR_13_00383	WP_024267432_1	COG2189	L	Adenine specific DNA methylase Mod	Mod	K07316,adenine-specific DNA-methyltransferase [EC:2.1.1.72];
plasmid_FR_13_00384	WP_045472430_1	COG2189	L	Adenine specific DNA methylase Mod	Mod	K07316,adenine-specific DNA-methyltransferase [EC:2.1.1.72];
plasmid_FR_13_00403	WP_100919826_1	COG0732	V	Restriction endonuclease S subunit	HsdS	K01154,type I restriction enzyme, S subunit [EC:3.1.21.3];
plasmid_FR_13_00415	WP_011148412_1	COG0286	V	Type I restriction-modification system, DNA methylase subunit	HsdM	K03427,type I restriction enzyme M protein [EC:2.1.1.72];
plasmid_FR_13_00416	WP_006623768_1	COG0286	V	Type I restriction-modification system, DNA methylase subunit	HsdM	K03427,type I restriction enzyme M protein [EC:2.1.1.72];
plasmid_FR_13_00419	WP_101894632_1	COG0610	V	Type I site-specific restriction-modification system, R (restriction) subunit and related helicases ...		NA
plasmid_FR_13_00420	WP_011148415_1	COG0610	V	Type I site-specific restriction-modification system, R (restriction) subunit and related helicases ...		K01153,type I restriction enzyme, R subunit [EC:3.1.21.3];
plasmid_FR_13_00445	WP_100922467_1	COG1484	L	DNA replication protein DnaC	DnaC	NA
plasmid_FR_13_00459	WP_015758108_1	COG0732	V	Restriction endonuclease S subunit	HsdS	K01154,type I restriction enzyme, S subunit [EC:3.1.21.3];
plasmid_FR_13_00460	WP_015818980_1	COG0610	V	Type I site-specific restriction-modification system, R (restriction) subunit and related helicases ...		K01153,type I restriction enzyme, R subunit [EC:3.1.21.3];
plasmid_FR_13_00461	WP_115718414_1	COG0610	V	Type I site-specific restriction-modification system, R (restriction) subunit and related helicases ...		K01153,type I restriction enzyme, R subunit [EC:3.1.21.3];
plasmid_FR_13_00464	WP_088619232_1	COG3316	X	Transposase (or an inactivated derivative), DDE domain	Rve	K07498,putative transposase;
plasmid_FR_13_00492	WP_088619232_1	COG3316	X	Transposase (or an inactivated derivative), DDE domain	Rve	K07498,putative transposase;
plasmid_FR_13_00506	WP_011831389_1	COG4974	L	Site-specific recombinase XerD	XerD	K04763,integrase/recombinase XerD;
plasmid_FR_13_00507	WP_011831389_1	COG4974	L	Site-specific recombinase XerD	XerD	K04763,integrase/recombinase XerD;
plasmid_FR_13_00509	WP_088619232_1	COG3316	X	Transposase (or an inactivated derivative), DDE domain	Rve	K07498,putative transposase;
plasmid_FR_13_00562	AEG14382_1	COG3436	X	Transposase		NA
plasmid_FR_13_00586	WP_076697350_1	COG0270	L	DNA-cytosine methylase	Dcm	K00558,DNA (cytosine-5)-methyltransferase 1 [EC:2.1.1.37];
plasmid_FR_13_00599	WP_088619236_1	COG3316	X	Transposase (or an inactivated derivative), DDE domain	Rve	K07498,putative transposase;
plasmid_FR_13_00697	NA	NA	NA	NA	NA	K07491,REP-associated tyrosine transposase;
plasmid_FR_13_00698	WP_099325779_1	COG3436	X	Transposase		K07484,transposase;
plasmid_FR_13_00709	WP_043085591_1	COG1961	L	Site-specific DNA recombinase SpoIVCA/DNA invertase PinE	SpoIVCA	NA
plasmid_FR_13_00740	WP_014033799_1	COG0827	L	Adenine-specific DNA N6-methylase	YtxK	K07317,adenine-specific DNA-methyltransferase [EC:2.1.1.72];
plasmid_FR_13_00741	WP_014033800_1	COG0286	V	Type I restriction-modification system, DNA methylase subunit	HsdM	NA
plasmid_FR_13_00742	WP_099832054_1	COG3316	X	Transposase (or an inactivated derivative), DDE domain	Rve	K07498,putative transposase;
plasmid_FR_13_00744	WP_088619232_1	COG3316	X	Transposase (or an inactivated derivative), DDE domain	Rve	NA
plasmid_FR_13_00747	WP_011831389_1	COG4974	L	Site-specific recombinase XerD	XerD	NA
plasmid_FR_13_00748	WP_011831389_1	COG4974	L	Site-specific recombinase XerD	XerD	K04763,integrase/recombinase XerD;
plasmid_FR_13_00752	NA	NA	NA	NA	NA	K03496,chromosome partitioning protein;
plasmid_FR_13_00757	WP_054540776_1	COG0610	V	Type I site-specific restriction-modification system, R (restriction) subunit and related helicases ...		K01153,type I restriction enzyme, R subunit [EC:3.1.21.3];
plasmid_FR_13_00758	WP_096298796_1	COG0732	V	Restriction endonuclease S subunit	HsdS	K01154,type I restriction enzyme, S subunit [EC:3.1.21.3];
plasmid_FR_13_00768	WP_014147577_1	COG3464	X	Transposase		K07485,transposase;
plasmid_FR_13_00780	WP_088619232_1	COG3316	X	Transposase (or an inactivated derivative), DDE domain	Rve	NA
plasmid_FR_13_00786	WP_015497218_1	COG3316	X	Transposase (or an inactivated derivative), DDE domain	Rve	NA
plasmid_FR_13_00797	WP_099515088_1	COG2826	X	Transposase and inactivated derivatives, IS30 family	Tra8	NA
plasmid_FR_13_00799	WP_122951916_1	COG2801	X	Transposase InsO and inactivated derivatives	Tra5	K07497,putative transposase;
plasmid_FR_13_00802	WP_088619232_1	COG3316	X	Transposase (or an inactivated derivative), DDE domain	Rve	K07498,putative transposase;
plasmid_FR_13_00805	WP_011498870_1	COG3593	L	Predicted ATP-dependent endonuclease of the OLD family, contains P-loop ATPase and TOPRIM domains	YbjD	K07459,putative ATP-dependent endonuclease of the OLD family;
plasmid_FR_13_00806	WP_011498871_1	COG0210	L	Superfamily I DNA or RNA helicase	UvrD	K03657,ATP-dependent DNA helicase UvrD/PcrA [EC:5.6.2.4];
plasmid_FR_13_00811	WP_088619232_1	COG3316	X	Transposase (or an inactivated derivative), DDE domain	Rve	K07498,putative transposase;
plasmid_FR_13_00815	WP_011711829_1	COG0286	V	Type I restriction-modification system, DNA methylase subunit	HsdM	K03427,type I restriction enzyme M protein [EC:2.1.1.72];
plasmid_FR_13_00816	WP_013445464_1	COG0286	V	Type I restriction-modification system, DNA methylase subunit	HsdM	K03427,type I restriction enzyme M protein [EC:2.1.1.72];
plasmid_FR_13_00820	WP_014271457_1	COG2189	L	Adenine specific DNA methylase Mod	Mod	K07316,adenine-specific DNA-methyltransferase [EC:2.1.1.72];
plasmid_FR_13_00824	WP_083716756_1	COG0175	EH	3'-phosphoadenosine 5'-phosphosulfate sulfotransferase (PAPS reductase)/FAD synthetase or related enzyme	CysD	NA
plasmid_FR_13_00825	WP_012547864_1	COG1104	E	Cysteine desulfurase/Cysteine sulfinate desulfinase IscS or related enzyme, NifS family	NifS	K04487,cysteine desulfurase [EC:2.8.1.7];
plasmid_FR_13_00826	WP_003616345_1	COG3316	X	Transposase (or an inactivated derivative), DDE domain	Rve	K07498,putative transposase;
plasmid_FR_13_00867	WP_040201577_1	COG3905	K	Predicted transcriptional regulator, contains ribbon-helix-helix (RHH_1) domain	PutA1	NA
plasmid_FR_13_00903	WP_088619232_1	COG3316	X	Transposase (or an inactivated derivative), DDE domain	Rve	K07498,putative transposase;
plasmid_FR_13_00904	WP_099325779_1	COG3436	X	Transposase		K07484,transposase;
plasmid_FR_13_00906	WP_083782359_1	COG1662	X	Transposase and inactivated derivatives, IS1 family	InsB	K07480,insertion element IS1 protein InsB;
plasmid_FR_13_00918	WP_088619232_1	COG3316	X	Transposase (or an inactivated derivative), DDE domain	Rve	K07498,putative transposase;
plasmid_FR_13_00935	WP_088619232_1	COG3316	X	Transposase (or an inactivated derivative), DDE domain	Rve	NA
plasmid_FR_13_00942	WP_014147472_1	COG3464	X	Transposase		K07485,transposase;
plasmid_FR_13_00947	WP_125971113_1	COG3209	R	Uncharacterized conserved protein RhaS, contains 28 RHS repeats	RhsA	NA
plasmid_FR_13_00960	WP_014957565_1	COG5421	X	Transposase		NA
plasmid_FR_13_00976	WP_051418970_1	COG3316	X	Transposase (or an inactivated derivative), DDE domain	Rve	NA
plasmid_FR_13_00979	WP_015129329_1	COG1061	KL	Superfamily II DNA or RNA helicase	SSL2	K19789,DNA repair protein RadD;
plasmid_FR_13_00980	WP_082793662_1	COG4644	X	Transposase and inactivated derivatives, TnpA family		NA
plasmid_FR_13_00996	WP_089416610_1	COG1961	L	Site-specific DNA recombinase SpoIVCA/DNA invertase PinE	SpoIVCA	NA
plasmid_FR_13_01000	WP_088619232_1	COG3316	X	Transposase (or an inactivated derivative), DDE domain	Rve	K07498,putative transposase;
plasmid_FR_13_01027	WP_041285577_1	COG3436	X	Transposase		NA
plasmid_FR_13_01038	WP_082793662_1	COG4644	X	Transposase and inactivated derivatives, TnpA family		NA
plasmid_FR_13_01044	WP_127075605_1	COG0433	L	Archaeal DNA helicase HerA or a related bacterial ATPase, contains HAS-barrel and ATPase domains	HerA	NA
plasmid_FR_13_01049	WP_088619232_1	COG3316	X	Transposase (or an inactivated derivative), DDE domain	Rve	K07498,putative transposase;
plasmid_FR_13_01077	WP_014271455_1	COG0553	KL	Superfamily II DNA or RNA helicase, SNF2 family	HepA	NA
plasmid_FR_13_01092	WP_082276063_1	COG1074	L	3-5 helicase subunit RecB of the DNA repair enzyme RecBCD (exonuclease V)	RecB	NA
plasmid_FR_13_01093	WP_045108579_1	COG3593	L	Predicted ATP-dependent endonuclease of the OLD family, contains P-loop ATPase and TOPRIM domains	YbjD	K07459,putative ATP-dependent endonuclease of the OLD family;
plasmid_FR_13_01099	WP_011112913_1	COG1715	V	Restriction endonuclease Mrr	Mrr	K07448,restriction system protein;
plasmid_FR_13_01100	WP_011280158_1	COG0610	V	Type I site-specific restriction-modification system, R (restriction) subunit and related helicases ...		K01153,type I restriction enzyme, R subunit [EC:3.1.21.3];
plasmid_FR_13_01101	WP_121848481_1	COG0732	V	Restriction endonuclease S subunit	HsdS	K01154,type I restriction enzyme, S subunit [EC:3.1.21.3];
plasmid_FR_13_01102	WP_013011918_1	COG0286	V	Type I restriction-modification system, DNA methylase subunit	HsdM	K03427,type I restriction enzyme M protein [EC:2.1.1.72];
plasmid_FR_13_01111	AEG14382_1	COG3436	X	Transposase		K07484,transposase;
plasmid_FR_13_01128	WP_010907417_1	COG4688	S	Uncharacterized conserved protein		NA
plasmid_FR_13_01129	WP_010907417_1	COG4688	S	Uncharacterized conserved protein		NA
plasmid_FR_13_01131	WP_016533798_1	COG4974	L	Site-specific recombinase XerD	XerD	NA
plasmid_FR_13_01132	WP_013817792_1	COG0629	L	Single-stranded DNA-binding protein	Ssb	K03111,single-strand DNA-binding protein;
plasmid_FR_13_01172	WP_083545918_1	COG1479	V	DNAse/DNA nickase specific for phosphorothioated or glycosylated phage DNA, GmrSD/DndB/SspE family, contains DUF262 and HNH nuclease domains	GmrSD	NA
plasmid_FR_13_01183	WP_088621426_1	COG3437	T	Response regulator c-di-GMP phosphodiesterase, RpfG family, contains REC and HD-GYP domains	RpfG	NA
plasmid_FR_13_01193	WP_025439982_1	COG4974	L	Site-specific recombinase XerD	XerD	K04763,integrase/recombinase XerD;
plasmid_FR_13_01210	NA	NA	NA	NA	NA	K03546,DNA repair protein SbcC/Rad50;
plasmid_FR_13_01212	WP_011148434_1	COG0419	L	DNA repair exonuclease SbcCD ATPase subunit	SbcC	K03546,DNA repair protein SbcC/Rad50;
plasmid_FR_13_01215	WP_011148437_1	COG2333	U	DNA uptake channel protein ComEC C-terminal domain, metallo-beta-lactamase superfamily	ComEC	NA
plasmid_FR_13_01229	WP_096366526_1	COG0732	V	Restriction endonuclease S subunit	HsdS	K01154,type I restriction enzyme, S subunit [EC:3.1.21.3];
plasmid_FR_13_01230	WP_011811259_1	COG0732	V	Restriction endonuclease S subunit	HsdS	K01154,type I restriction enzyme, S subunit [EC:3.1.21.3];
plasmid_FR_13_01240	WP_088619232_1	COG3316	X	Transposase (or an inactivated derivative), DDE domain	Rve	K07498,putative transposase;
plasmid_FR_13_01272	WP_009520510_1	COG3316	X	Transposase (or an inactivated derivative), DDE domain	Rve	K07498,putative transposase;
plasmid_FR_13_01275	WP_005503799_1	COG0433	L	Archaeal DNA helicase HerA or a related bacterial ATPase, contains HAS-barrel and ATPase domains	HerA	K19175,DNA phosphorothioation-dependent restriction protein DptH;
plasmid_FR_13_01288	WP_119631380_1	COG1662	X	Transposase and inactivated derivatives, IS1 family	InsB	K07480,insertion element IS1 protein InsB;
plasmid_FR_13_01288	WP_119631380_1	COG3677	X	Transposase InsA	InsA	K07480,insertion element IS1 protein InsB;
plasmid_FR_13_01327	WP_014147577_1	COG3464	X	Transposase		K07485,transposase;
plasmid_FR_13_01381	WP_119631380_1	COG1662	X	Transposase and inactivated derivatives, IS1 family	InsB	K07480,insertion element IS1 protein InsB;
plasmid_FR_13_01381	WP_119631380_1	COG3677	X	Transposase InsA	InsA	K07480,insertion element IS1 protein InsB;
plasmid_FR_13_01384	WP_083782359_1	COG1662	X	Transposase and inactivated derivatives, IS1 family	InsB	K07480,insertion element IS1 protein InsB;
plasmid_FR_13_01387	NA	NA	NA	NA	NA	K07483,transposase;
plasmid_FR_13_01401	NA	NA	NA	NA	NA	K03496,chromosome partitioning protein;
plasmid_FR_13_01408	WP_013719402_1	COG3415	V	CRISPR-associated protein Csa3, CARF domain	Csa3	NA
plasmid_FR_13_01421	WP_003616345_1	COG3316	X	Transposase (or an inactivated derivative), DDE domain	Rve	K07498,putative transposase;
plasmid_FR_13_01447	WP_012813893_1	COG1396	K	Transcriptional regulator, contains XRE-family HTH domain	HipB	K00558,DNA (cytosine-5)-methyltransferase 1 [EC:2.1.1.37];
plasmid_FR_13_01447	WP_012813893_1	COG0270	L	DNA-cytosine methylase	Dcm	K00558,DNA (cytosine-5)-methyltransferase 1 [EC:2.1.1.37];
plasmid_FR_13_01449	WP_012813895_1	COG3620	K	Predicted transcriptional regulator, contains an XRE-type HTH domain (archaeal members contain CBS pair)	AF2118	NA
plasmid_FR_13_01451	WP_088619232_1	COG3316	X	Transposase (or an inactivated derivative), DDE domain	Rve	NA
plasmid_FR_13_01452	WP_015826506_1	COG3093	V	Plasmid maintenance system antidote protein VapI, contains XRE-type HTH domain	VapI	NA
plasmid_FR_13_01493	WP_014133087_1	COG5527	X	Protein involved in initiation of plasmid replication		NA
plasmid_FR_13_01500	WP_088619232_1	COG3316	X	Transposase (or an inactivated derivative), DDE domain	Rve	K07498,putative transposase;
plasmid_FR_13_01506	WP_106911802_1	COG0732	V	Restriction endonuclease S subunit	HsdS	K01154,type I restriction enzyme, S subunit [EC:3.1.21.3];
plasmid_FR_13_01510	WP_088619232_1	COG3316	X	Transposase (or an inactivated derivative), DDE domain	Rve	K07498,putative transposase;
plasmid_FR_13_01516	WP_015497218_1	COG3316	X	Transposase (or an inactivated derivative), DDE domain	Rve	NA
plasmid_FR_13_01526	WP_088619232_1	COG3316	X	Transposase (or an inactivated derivative), DDE domain	Rve	K07498,putative transposase;
plasmid_FR_13_01528	WP_014147472_1	COG3464	X	Transposase		K07485,transposase;
plasmid_FR_13_01538	WP_015768417_1	COG5421	X	Transposase		NA
plasmid_FR_13_01543	WP_013722111_1	COG0463	M	Glycosyltransferase involved in cell wall bisynthesis	WcaA	K20534,polyisoprenyl-phosphate glycosyltransferase [EC:2.4.-.-];
plasmid_FR_13_01544	WP_013518822_1	COG0392	M	Predicted membrane flippase AglD2/YbhN, UPF0104 family	AglD2	K07027,glycosyltransferase 2 family protein;
plasmid_FR_13_01545	WP_013722110_1	COG1232	H	Protoporphyrinogen oxidase HemY/PPOX	HemY	NA
plasmid_FR_13_01549	WP_045474312_1	COG1943	X	REP element-mobilizing transposase RayT	RAYT	K07491,REP-associated tyrosine transposase;
plasmid_FR_13_01553	WP_013638940_1	COG0562	M	UDP-galactopyranose mutase	Glf	K01854,UDP-galactopyranose mutase [EC:5.4.99.9];
plasmid_FR_13_01556	WP_060689596_1	COG3464	X	Transposase		K07485,transposase;
plasmid_FR_13_01602	WP_080812555_1	COG0616	O	Periplasmic serine protease, ClpP class	SppA	NA
plasmid_FR_13_01605	WP_088620637_1	COG4694	J	Wobble nucleotide-excising tRNase	RloC	NA
plasmid_FR_13_01621	WP_015497739_1	COG3316	X	Transposase (or an inactivated derivative), DDE domain	Rve	NA
plasmid_FR_13_01627	WP_088619236_1	COG3316	X	Transposase (or an inactivated derivative), DDE domain	Rve	K07498,putative transposase;
plasmid_FR_13_01629	WP_088619232_1	COG3316	X	Transposase (or an inactivated derivative), DDE domain	Rve	K07498,putative transposase;
plasmid_FR_13_01632	WP_014147191_1	COG3464	X	Transposase		K07485,transposase;
plasmid_FR_13_01633	WP_011770152_1	COG2826	X	Transposase and inactivated derivatives, IS30 family	Tra8	K07482,transposase, IS30 family;
plasmid_FR_13_01656	WP_045472430_1	COG2189	L	Adenine specific DNA methylase Mod	Mod	K07316,adenine-specific DNA-methyltransferase [EC:2.1.1.72];
plasmid_FR_13_01666	NA	NA	NA	NA	NA	K07498,putative transposase;
plasmid_FR_13_01667	WP_088619232_1	COG3316	X	Transposase (or an inactivated derivative), DDE domain	Rve	K07498,putative transposase;
plasmid_FR_13_01677	WP_011711756_1	COG5421	X	Transposase		NA
plasmid_FR_13_01679	WP_088619232_1	COG3316	X	Transposase (or an inactivated derivative), DDE domain	Rve	NA
plasmid_FR_13_01689	WP_100922450_1	COG1277	O	ABC-type transport system involved in multi-copper enzyme maturation, permease component	NosY	K01992,ABC-2 type transport system permease protein;
plasmid_FR_13_01690	WP_100919986_1	COG1131	V	ABC-type multidrug transport system, ATPase component	CcmA	K01990,ABC-2 type transport system ATP-binding protein;
plasmid_FR_13_01696	WP_088619232_1	COG3316	X	Transposase (or an inactivated derivative), DDE domain	Rve	NA
plasmid_FR_13_01697	WP_003616345_1	COG3316	X	Transposase (or an inactivated derivative), DDE domain	Rve	K07498,putative transposase;
plasmid_FR_13_01698	WP_088619236_1	COG3316	X	Transposase (or an inactivated derivative), DDE domain	Rve	K07498,putative transposase;
plasmid_FR_13_01700	WP_036772490_1	COG3677	X	Transposase InsA	InsA	NA
plasmid_FR_13_01702	WP_013753559_1	COG3093	V	Plasmid maintenance system antidote protein VapI, contains XRE-type HTH domain	VapI	K21498,antitoxin HigA-1;
plasmid_FR_13_01714	WP_008251068_1	COG3436	X	Transposase		K07484,transposase;
plasmid_FR_13_01723	WP_014147191_1	COG3464	X	Transposase		K07485,transposase;
plasmid_FR_13_01737	WP_014147577_1	COG3464	X	Transposase		K07485,transposase;
plasmid_FR_13_01754	WP_014147191_1	COG3464	X	Transposase		K07485,transposase;
plasmid_FR_13_01759	WP_011714201_1	COG5659	X	SRSO17 transposase	Srso17	NA
plasmid_FR_13_01815	WP_088619232_1	COG3316	X	Transposase (or an inactivated derivative), DDE domain	Rve	NA
plasmid_FR_13_01825	WP_088619232_1	COG3316	X	Transposase (or an inactivated derivative), DDE domain	Rve	K07498,putative transposase;
plasmid_FR_13_01837	WP_108880611_1	COG0010	E	Arginase/agmatinase family enzyme	SpeB	K18459,guanidinopropionase [EC:3.5.3.17];
plasmid_FR_13_01838	WP_119631380_1	COG1662	X	Transposase and inactivated derivatives, IS1 family	InsB	K07480,insertion element IS1 protein InsB;
plasmid_FR_13_01838	WP_119631380_1	COG3677	X	Transposase InsA	InsA	K07480,insertion element IS1 protein InsB;
plasmid_FR_13_01839	WP_083782359_1	COG1662	X	Transposase and inactivated derivatives, IS1 family	InsB	K07480,insertion element IS1 protein InsB;
plasmid_FR_13_01841	WP_003613328_1	COG1192	DN	ParA-like ATPase involved in chromosome/plasmid partitioning or cellulose biosynthesis protein BcsQ	ParA	NA
plasmid_FR_13_01843	YP_206122_1	COG3486	Q	Lysine/ornithine N-monooxygenase	IucD	K03897,lysine N6-hydroxylase [EC:1.14.13.59];
plasmid_FR_13_01848	WP_045110596_1	COG1280	E	Threonine/homoserine/homoserine lactone efflux protein	RhtB	K05834,homoserine/homoserine lactone efflux protein;
plasmid_FR_13_01849	WP_088619232_1	COG3316	X	Transposase (or an inactivated derivative), DDE domain	Rve	NA
plasmid_FR_13_01853	WP_011148412_1	COG0286	V	Type I restriction-modification system, DNA methylase subunit	HsdM	K03427,type I restriction enzyme M protein [EC:2.1.1.72];
plasmid_FR_13_01871	WP_088619236_1	COG3316	X	Transposase (or an inactivated derivative), DDE domain	Rve	K07498,putative transposase;
plasmid_FR_13_01886	WP_125327941_1	COG5534	X	Plasmid replication initiator protein	RepA	NA
plasmid_FR_13_01895	WP_013719402_1	COG3415	V	CRISPR-associated protein Csa3, CARF domain	Csa3	NA
plasmid_FR_13_01897	WP_068512098_1	COG1002	V	Type II restriction/modification system, endonuclease and methylase domains	YeeA	NA
plasmid_FR_13_01913	WP_051418970_1	COG3316	X	Transposase (or an inactivated derivative), DDE domain	Rve	NA
plasmid_FR_13_01928	WP_051418970_1	COG3316	X	Transposase (or an inactivated derivative), DDE domain	Rve	NA
plasmid_FR_13_01931	WP_011770152_1	COG2826	X	Transposase and inactivated derivatives, IS30 family	Tra8	K07482,transposase, IS30 family;
plasmid_FR_13_01969	WP_011112293_1	COG3293	X	Transposase		NA
plasmid_FR_13_01986	WP_088619232_1	COG3316	X	Transposase (or an inactivated derivative), DDE domain	Rve	K07498,putative transposase;
plasmid_FR_13_01997	WP_077807503_1	COG3344	X	Retron-type reverse transcriptase	YkfC	K00986,RNA-directed DNA polymerase [EC:2.7.7.49];
plasmid_FR_13_02021	WP_088619232_1	COG3316	X	Transposase (or an inactivated derivative), DDE domain	Rve	K07498,putative transposase;
plasmid_FR_13_02027	WP_013817175_1	COG2804	NUW	Type II secretory pathway ATPase GspE/PulE or T4P pilus assembly pathway ATPase PilB	PulE	K02652,type IV pilus assembly protein PilB;
plasmid_FR_13_02028	WP_014147180_1	COG1459	NUW	Type II secretory pathway, component PulF	PulF	K02653,type IV pilus assembly protein PilC;
plasmid_FR_13_02029	WP_047011343_1	COG4974	L	Site-specific recombinase XerD	XerD	NA
plasmid_FR_13_02036	WP_047013521_1	COG1961	L	Site-specific DNA recombinase SpoIVCA/DNA invertase PinE	SpoIVCA	NA
plasmid_FR_13_02037	WP_014147577_1	COG3464	X	Transposase		K07485,transposase;
plasmid_FR_13_02038	WP_004234628_1	COG1483	R	Predicted ATPase, AAA+ superfamily		NA
plasmid_FR_13_02040	WP_004234627_1	COG1743	L	Adenine-specific DNA methylase, contains a Zn-ribbon domain		K07445,putative DNA methylase;
plasmid_FR_13_02041	WP_004234623_1	COG1061	KL	Superfamily II DNA or RNA helicase	SSL2	NA
plasmid_FR_13_02043	NP_799287_1	COG4688	S	Uncharacterized conserved protein		NA
plasmid_FR_13_02054	WP_125327941_1	COG5534	X	Plasmid replication initiator protein	RepA	NA
plasmid_FR_13_02057	AIL13783_1	COG3316	X	Transposase (or an inactivated derivative), DDE domain	Rve	K07498,putative transposase;
plasmid_FR_13_02065	WP_088619232_1	COG3316	X	Transposase (or an inactivated derivative), DDE domain	Rve	K07498,putative transposase;
plasmid_FR_13_02071	WP_025263572_1	COG1943	X	REP element-mobilizing transposase RayT	RAYT	K07491,REP-associated tyrosine transposase;
plasmid_FR_13_02078	WP_088619232_1	COG3316	X	Transposase (or an inactivated derivative), DDE domain	Rve	K07498,putative transposase;
plasmid_FR_13_02085	WP_014271458_1	COG3587	V	Restriction endonuclease, type III RM system	PM0699	K01156,type III restriction enzyme [EC:3.1.21.5];
plasmid_FR_13_02086	WP_014271457_1	COG2189	L	Adenine specific DNA methylase Mod	Mod	K07316,adenine-specific DNA-methyltransferase [EC:2.1.1.72];
plasmid_FR_13_02089	WP_088619232_1	COG3316	X	Transposase (or an inactivated derivative), DDE domain	Rve	K07498,putative transposase;
plasmid_FR_13_02128	WP_014747437_1	COG0610	V	Type I site-specific restriction-modification system, R (restriction) subunit and related helicases ...		K01153,type I restriction enzyme, R subunit [EC:3.1.21.3];
plasmid_FR_13_02129	WP_003616345_1	COG3316	X	Transposase (or an inactivated derivative), DDE domain	Rve	K07498,putative transposase;
plasmid_FR_13_02137	WP_013719402_1	COG3415	V	CRISPR-associated protein Csa3, CARF domain	Csa3	NA
plasmid_FR_13_02146	WP_088619232_1	COG3316	X	Transposase (or an inactivated derivative), DDE domain	Rve	K07498,putative transposase;
[truncated: 1,178 more rows]
